# Supplementary material for: Highly defective ultra-small tetravalent MOF nanocrystals
Source: Nat Commun. 2024 Apr 23;15:3434. doi: 10.1038/s41467-024-47426-x (PMC11039632; doi:10.1038/s41467-024-47426-x)
Supplement: Supplementary file 3 — Source data [file 41467_2024_47426_MOESM3_ESM.zip]

Archive with 4 entries (4 files):
- Figure 2 raw data.xlsx
- Figure 3 raw data.xlsx
- Figure 4 raw data.xlsx
- Figure 5 raw data.xlsx
