# Supplementary material for: Highly defective ultra-small tetravalent MOF nanocrystals
Source: Nat Commun. 2024 Apr 23;15:3434. doi: 10.1038/s41467-024-47426-x (PMC11039632; doi:10.1038/s41467-024-47426-x)
Supplement: Supplementary file 3 — Source data [file 41467_2024_47426_MOESM3_ESM.zip › Figure 2 raw data.xlsx]

## Sheet: Figure 2b
2 Theta	Intensity		2 Theta	Intensity		2 Theta	Intensity		2 Theta	Intensity
3	0.17419		3.006	0.2669		3.03597	0.32213		3.006	0.57124
3.019	0.17286		3.025	0.26465		3.05538	0.31893		3.025	0.54727
3.038	0.17152		3.044	0.26307		3.07478	0.31556		3.044	0.55792
3.057	0.17016		3.063	0.25932		3.09419	0.31212		3.063	0.54328
3.076	0.16877		3.082	0.25706		3.11359	0.30858		3.082	0.55393		PXRD patterns of UiO-66 at different sizes. the first set data is the ~40nm UiO-66 and the forth set data is the 5 nm UiO-66
3.095	0.16737		3.101	0.25526		3.133	0.30493		3.101	0.52064
3.114	0.16595		3.12	0.25257		3.1524	0.30088		3.12	0.54328
3.133	0.16451		3.139	0.25004		3.17181	0.29663		3.139	0.52597
3.152	0.16306		3.158	0.24739		3.19121	0.29239		3.158	0.51798
3.171	0.16158		3.177	0.24493		3.21062	0.28854		3.177	0.51798
3.19	0.16008		3.196	0.24225		3.23002	0.28499		3.196	0.51798
3.209	0.15694		3.215	0.23998		3.24943	0.28164		3.215	0.50599
3.228	0.15583		3.234	0.23776		3.26883	0.27872		3.234	0.51664
3.247	0.15435		3.253	0.23563		3.28823	0.27608		3.253	0.49268
3.266	0.15208		3.272	0.23367		3.30764	0.27378		3.272	0.498
3.285	0.15027		3.291	0.23118		3.32705	0.27162		3.291	0.49134
3.304	0.14943		3.31	0.22893		3.34645	0.26925		3.31	0.49134
3.323	0.14854		3.329	0.22724		3.36585	0.26714		3.329	0.46871
3.342	0.14595		3.348	0.2251		3.38526	0.26528		3.348	0.48469
3.361	0.145		3.367	0.22336		3.40467	0.26344		3.367	0.46738
3.38	0.14391		3.386	0.22207		3.42407	0.26146		3.386	0.46871
3.399	0.14203		3.405	0.22066		3.44347	0.25942		3.405	0.45672
3.418	0.1404		3.424	0.21935		3.46288	0.25724		3.424	0.45939
3.437	0.14022		3.443	0.21816		3.48229	0.2551		3.443	0.45806
3.456	0.13964		3.462	0.21681		3.50169	0.25298		3.462	0.44341
3.475	0.13993		3.481	0.21551		3.52109	0.25086		3.481	0.43276
3.494	0.13981		3.5	0.2143		3.5405	0.24874		3.5	0.44075
3.513	0.14054		3.519	0.21285		3.55991	0.24695		3.519	0.43009
3.532	0.13962		3.538	0.21138		3.57931	0.24507		3.538	0.44208
3.551	0.14001		3.557	0.21		3.59871	0.24316		3.557	0.42876
3.57	0.14079		3.576	0.20873		3.61812	0.2413		3.576	0.42344
3.589	0.1422		3.595	0.2076		3.63753	0.23952		3.595	0.41545
3.608	0.14467		3.614	0.20637		3.65693	0.23799		3.614	0.42477
3.627	0.14518		3.633	0.20539		3.67633	0.2367		3.633	0.40613
3.646	0.14509		3.652	0.20434		3.69574	0.23548		3.652	0.41278
3.665	0.14415		3.671	0.20354		3.71515	0.23452		3.671	0.40746
3.684	0.14437		3.69	0.20247		3.73455	0.23356		3.69	0.40613
3.703	0.144		3.709	0.20156		3.75395	0.23281		3.709	0.39814
3.722	0.14336		3.728	0.20012		3.77336	0.23191		3.728	0.39814
3.741	0.14384		3.747	0.19857		3.79277	0.23107		3.747	0.3968
3.76	0.14342		3.766	0.19724		3.81217	0.22978		3.766	0.39414
3.779	0.14311		3.785	0.19624		3.83158	0.22852		3.785	0.37683
3.798	0.14294		3.804	0.19467		3.85098	0.22737		3.804	0.38615
3.817	0.1416		3.823	0.19392		3.87039	0.22632		3.823	0.3715
3.836	0.13933		3.842	0.19344		3.88979	0.22528		3.842	0.38881
3.855	0.13967		3.861	0.19257		3.9092	0.22436		3.861	0.37949
3.874	0.1372		3.88	0.19107		3.9286	0.22332		3.88	0.37816
3.893	0.13636		3.899	0.18989		3.94801	0.2222		3.899	0.37284
3.912	0.13334		3.918	0.18876		3.96741	0.22096		3.918	0.37284
3.931	0.13184		3.937	0.18816		3.98682	0.21981		3.937	0.36218
3.95	0.13154		3.956	0.18823		4.00622	0.21867		3.956	0.36618
3.969	0.13121		3.975	0.18689		4.02562	0.21772		3.975	0.35952
3.988	0.13104		3.994	0.18621		4.04503	0.21681		3.994	0.36352
4.007	0.13002		4.013	0.18546		4.06443	0.21604		4.013	0.36352
4.026	0.13086		4.032	0.1849		4.08384	0.21532		4.032	0.3502
4.045	0.13177		4.051	0.18429		4.10325	0.21469		4.051	0.35153
4.064	0.13344		4.07	0.18373		4.12265	0.21405		4.07	0.36085
4.083	0.13375		4.089	0.18292		4.14206	0.21353		4.089	0.34221
4.102	0.13468		4.108	0.18254		4.16146	0.2132		4.108	0.3502
4.121	0.13615		4.127	0.18204		4.18086	0.213		4.127	0.33955
4.14	0.13607		4.146	0.18088		4.20027	0.21275		4.146	0.34621
4.159	0.13624		4.165	0.18		4.21967	0.21218		4.165	0.34088
4.178	0.13556		4.184	0.17913		4.23908	0.21161		4.184	0.33955
4.197	0.13378		4.203	0.17836		4.25849	0.21068		4.203	0.33023
4.216	0.13367		4.222	0.17775		4.27789	0.20976		4.222	0.34221
4.235	0.13387		4.241	0.17662		4.2973	0.20881		4.241	0.32623
4.254	0.13127		4.26	0.17561		4.3167	0.20791		4.26	0.33688
4.273	0.13038		4.279	0.17475		4.3361	0.20719		4.279	0.33156
4.292	0.12762		4.298	0.17411		4.35551	0.20644		4.298	0.33688
4.311	0.12599		4.317	0.17369		4.37491	0.20573		4.317	0.32889
4.33	0.12508		4.336	0.17333		4.39432	0.20505		4.336	0.32623
4.349	0.12367		4.355	0.17323		4.41373	0.20433		4.355	0.32091
4.368	0.1244		4.374	0.17297		4.43313	0.20377		4.374	0.33289
4.387	0.12535		4.393	0.1725		4.45254	0.20295		4.393	0.31292
4.406	0.12589		4.412	0.17192		4.47194	0.20236		4.412	0.32091
4.425	0.12587		4.431	0.17112		4.49134	0.20173		4.431	0.30759
4.444	0.12692		4.45	0.17069		4.51075	0.2011		4.45	0.31292
4.463	0.12805		4.469	0.17046		4.53015	0.20059		4.469	0.32091
4.482	0.12909		4.488	0.17033		4.54956	0.20002		4.488	0.31558
4.501	0.12813		4.507	0.16994		4.56897	0.1999		4.507	0.30892
4.52	0.12832		4.526	0.16963		4.58837	0.19984		4.526	0.32623
4.539	0.12944		4.545	0.16922		4.60778	0.19971		4.545	0.30226
4.558	0.13021		4.564	0.16852		4.62718	0.19964		4.564	0.30226
4.577	0.13004		4.583	0.16869		4.64659	0.19952		4.583	0.31425
4.596	0.13036		4.602	0.16833		4.66599	0.19947		4.602	0.31025
4.615	0.12974		4.621	0.16833		4.68539	0.19931		4.621	0.30493
4.634	0.12796		4.64	0.16785		4.7048	0.19906		4.64	0.3036
4.653	0.12539		4.659	0.16769		4.72421	0.19895		4.659	0.29694
4.672	0.12193		4.678	0.16726		4.74361	0.19883		4.678	0.30892
4.691	0.11984		4.697	0.1671		4.76302	0.19888		4.697	0.30093
4.71	0.11799		4.716	0.16708		4.78242	0.19887		4.716	0.30093
4.729	0.11758		4.735	0.16719		4.80183	0.19888		4.735	0.29294
4.748	0.11644		4.754	0.1675		4.82123	0.19896		4.754	0.29561
4.767	0.11423		4.773	0.16725		4.84063	0.19894		4.773	0.3036
4.786	0.11405		4.792	0.16687		4.86004	0.19888		4.792	0.29161
4.805	0.11483		4.811	0.16701		4.87944	0.19865		4.811	0.29694
4.824	0.11499		4.83	0.16666		4.89885	0.19835		4.83	0.29694
4.843	0.1146		4.849	0.16673		4.91826	0.19826		4.849	0.29161
4.862	0.11384		4.868	0.16653		4.93766	0.19812		4.868	0.29427
4.881	0.11265		4.887	0.16682		4.95707	0.19788		4.887	0.29561
4.9	0.11335		4.906	0.16643		4.97647	0.1975		4.906	0.27963
4.919	0.11424		4.925	0.16578		4.99587	0.19708		4.925	0.29561
4.938	0.11385		4.944	0.16559		5.01528	0.19665		4.944	0.29561
4.957	0.11307		4.963	0.16477		5.03468	0.19612		4.963	0.29028
4.976	0.11283		4.982	0.16406		5.05409	0.19571		4.982	0.29294
4.995	0.11115		5.001	0.1639		5.0735	0.19529		5.001	0.2996
5.014	0.10911		5.02	0.1637		5.0929	0.19509		5.02	0.29294
5.033	0.1065		5.039	0.16329		5.11231	0.19514		5.039	0.29028
5.052	0.10407		5.058	0.16271		5.13171	0.19515		5.058	0.28362
5.071	0.1035		5.077	0.16186		5.15111	0.19506		5.077	0.29827
5.09	0.10225		5.096	0.1613		5.17052	0.19478		5.096	0.28895
5.109	0.10022		5.115	0.16118		5.18992	0.19425		5.115	0.29427
5.128	0.09745		5.134	0.16106		5.20933	0.19363		5.134	0.29561
5.147	0.09683		5.153	0.16053		5.22874	0.19275		5.153	0.29561
5.166	0.09733		5.172	0.15937		5.24814	0.19217		5.172	0.28762
5.185	0.09659		5.191	0.15848		5.26755	0.19157		5.191	0.28628
5.204	0.09629		5.21	0.15822		5.28695	0.19137		5.21	0.29028
5.223	0.09754		5.229	0.15803		5.30635	0.1913		5.229	0.28628
5.242	0.09795		5.248	0.15775		5.32576	0.1914		5.248	0.28762
5.261	0.09836		5.267	0.15717		5.34516	0.1915		5.267	0.28895
5.28	0.09924		5.286	0.15663		5.36457	0.19133		5.286	0.28229
5.299	0.10026		5.305	0.15606		5.38398	0.19095		5.305	0.29561
5.318	0.10005		5.324	0.15515		5.40338	0.19049		5.324	0.29294
5.337	0.09881		5.343	0.15449		5.42279	0.18982		5.343	0.28895
5.356	0.09829		5.362	0.15388		5.44219	0.18947		5.362	0.29161
5.375	0.09818		5.381	0.15334		5.4616	0.189		5.381	0.28229
5.394	0.09732		5.4	0.15315		5.481	0.18895		5.4	0.29161
5.413	0.09534		5.419	0.15253		5.5004	0.18909		5.419	0.28495
5.432	0.09249		5.438	0.15189		5.51981	0.18955		5.438	0.28762
5.451	0.09205		5.457	0.15115		5.53922	0.19024		5.457	0.28362
5.47	0.09071		5.476	0.15107		5.55862	0.19081		5.476	0.29827
5.489	0.08803		5.495	0.15041		5.57803	0.19169		5.495	0.28628
5.508	0.08621		5.514	0.1501		5.59743	0.19259		5.514	0.30226
5.527	0.08532		5.533	0.15051		5.61684	0.19348		5.533	0.28362
5.546	0.08544		5.552	0.14993		5.63624	0.19425		5.552	0.29427
5.565	0.08504		5.571	0.14962		5.65564	0.19474		5.571	0.28895
5.584	0.08618		5.59	0.14924		5.67505	0.19522		5.59	0.27963
5.603	0.08695		5.609	0.1485		5.69445	0.19563		5.609	0.28495
5.622	0.08722		5.628	0.14784		5.71386	0.19608		5.628	0.30093
5.641	0.08747		5.647	0.14792		5.73327	0.1964		5.647	0.28362
5.66	0.08785		5.666	0.1483		5.75267	0.19656		5.666	0.30093
5.679	0.08707		5.685	0.14834		5.77208	0.19681		5.685	0.29028
5.698	0.0866		5.704	0.14719		5.79148	0.1971		5.704	0.2996
5.717	0.08588		5.723	0.14655		5.81088	0.19742		5.723	0.28495
5.736	0.08665		5.742	0.14654		5.83029	0.19781		5.742	0.2996
5.755	0.08737		5.761	0.14651		5.84969	0.19843		5.761	0.28096
5.774	0.08674		5.78	0.1459		5.8691	0.1993		5.78	0.30759
5.793	0.08602		5.799	0.14588		5.88851	0.20025		5.799	0.28495
5.812	0.0852		5.818	0.14545		5.90791	0.20121		5.818	0.30626
5.831	0.08602		5.837	0.14545		5.92732	0.2022		5.837	0.29827
5.85	0.085		5.856	0.1448		5.94672	0.20324		5.856	0.30093
5.869	0.08438		5.875	0.14455		5.96612	0.20439		5.875	0.29028
5.888	0.08462		5.894	0.14438		5.98553	0.20543		5.894	0.30093
5.907	0.08523		5.913	0.14467		6.00493	0.20654		5.913	0.28762
5.926	0.08643		5.932	0.14464		6.02434	0.20805		5.932	0.30892
5.945	0.08626		5.951	0.14493		6.04375	0.20975		5.951	0.29427
5.964	0.08688		5.97	0.14531		6.06315	0.21161		5.97	0.32224
5.983	0.0862		5.989	0.14554		6.08256	0.21338		5.989	0.31425
6.002	0.08504		6.008	0.14607		6.10196	0.21505		6.008	0.31824
6.021	0.08439		6.027	0.14669		6.12136	0.21656		6.027	0.30626
6.04	0.08361		6.046	0.14729		6.14077	0.21805		6.046	0.33156
6.059	0.08192		6.065	0.14766		6.16017	0.21951		6.065	0.3036
6.078	0.08181		6.084	0.14775		6.17958	0.22078		6.084	0.33023
6.097	0.08163		6.103	0.14769		6.19899	0.22232		6.103	0.33555
6.116	0.08121		6.122	0.14794		6.21839	0.22432		6.122	0.34221
6.135	0.08036		6.141	0.14839		6.2378	0.22653		6.141	0.34221
6.154	0.08024		6.16	0.14849		6.2572	0.22916		6.16	0.33955
6.173	0.08072		6.179	0.14867		6.27661	0.23185		6.179	0.34621
6.192	0.08114		6.198	0.14898		6.29601	0.23473		6.198	0.35153
6.211	0.08291		6.217	0.14934		6.31541	0.23745		6.217	0.35153
6.23	0.08472		6.236	0.15001		6.33482	0.24025		6.236	0.37284
6.249	0.08591		6.255	0.15101		6.35422	0.24325		6.255	0.37017
6.268	0.0872		6.274	0.15202		6.37363	0.24637		6.274	0.36751
6.287	0.0877		6.293	0.15288		6.39304	0.24957		6.293	0.40479
6.306	0.08889		6.312	0.15351		6.41244	0.25295		6.312	0.38615
6.325	0.08968		6.331	0.15455		6.43185	0.25653		6.331	0.40879
6.344	0.08997		6.35	0.1556		6.45125	0.26052		6.35	0.41545
6.363	0.09027		6.369	0.15635		6.47065	0.26444		6.369	0.42743
6.382	0.08993		6.388	0.15689		6.49006	0.26888		6.388	0.41145
6.401	0.09017		6.407	0.15828		6.50946	0.27363		6.407	0.4474
6.42	0.08925		6.426	0.15966		6.52887	0.27895		6.426	0.41944
6.439	0.09029		6.445	0.16105		6.54828	0.28486		6.445	0.47004
6.458	0.09115		6.464	0.16272		6.56768	0.29098		6.464	0.45539
6.477	0.09138		6.483	0.16413		6.58709	0.29767		6.483	0.48069
6.496	0.09159		6.502	0.16528		6.60649	0.30513		6.502	0.48868
6.515	0.09321		6.521	0.16671		6.62589	0.31366		6.521	0.49933
6.534	0.0947		6.54	0.16848		6.6453	0.32299		6.54	0.49933
6.553	0.09722		6.559	0.17026		6.6647	0.33298		6.559	0.52197
6.572	0.0988		6.578	0.17298		6.68411	0.34409		6.578	0.49933
6.591	0.10022		6.597	0.17635		6.70352	0.35603		6.597	0.55659
6.61	0.10215		6.616	0.17953		6.72292	0.3688		6.616	0.53395
6.629	0.1029		6.635	0.18353		6.74233	0.3824		6.635	0.56059
6.648	0.10537		6.654	0.18698		6.76173	0.39656		6.654	0.56858
6.667	0.10799		6.673	0.19249		6.78113	0.4119		6.673	0.59254
6.686	0.11212		6.692	0.19703		6.80054	0.42842		6.692	0.56724
6.705	0.11679		6.711	0.20282		6.81994	0.44645		6.711	0.61119
6.724	0.12067		6.73	0.20851		6.83935	0.46528		6.73	0.58589
6.743	0.1243		6.749	0.21585		6.85876	0.4854		6.749	0.6245
6.762	0.12673		6.768	0.22494		6.87816	0.50633		6.768	0.62716
6.781	0.13043		6.787	0.23596		6.89757	0.52817		6.787	0.65513
6.8	0.1356		6.806	0.24819		6.91697	0.55082		6.806	0.65379
6.819	0.14195		6.825	0.26216		6.93638	0.57417		6.825	0.68575
6.838	0.14741		6.844	0.27792		6.95578	0.59785		6.844	0.67111
6.857	0.1565		6.863	0.29527		6.97518	0.62211		6.863	0.70173
6.876	0.16825		6.882	0.31402		6.99459	0.64694		6.882	0.67244
6.895	0.17943		6.901	0.33551		7.014	0.67208		6.901	0.70439
6.914	0.18859		6.92	0.35903		7.0334	0.69718		6.92	0.70439
6.933	0.19995		6.939	0.38348		7.05281	0.72239		6.939	0.72836
6.952	0.21225		6.958	0.40929		7.07221	0.74727		6.958	0.72437
6.971	0.2282		6.977	0.43727		7.09162	0.77166		6.977	0.76698
6.99	0.24919		6.996	0.46679		7.11102	0.79527		6.996	0.73768
7.009	0.27231		7.015	0.49742		7.13042	0.8176		7.015	0.74967
7.028	0.30017		7.034	0.52887		7.14983	0.83863		7.034	0.75899
7.047	0.33104		7.053	0.56095		7.16923	0.85861		7.053	0.75499
7.066	0.36489		7.072	0.5933		7.18864	0.87719		7.072	0.76698
7.085	0.40292		7.091	0.62501		7.20805	0.89409		7.091	0.78429
7.104	0.44499		7.11	0.65682		7.22745	0.90919		7.11	0.77497
7.123	0.48952		7.129	0.68825		7.24686	0.92238		7.129	0.80293
7.142	0.53902		7.148	0.71772		7.26626	0.93376		7.148	0.78961
7.161	0.59251		7.167	0.74542		7.28566	0.94262		7.167	0.80426
7.18	0.64694		7.186	0.77169		7.30507	0.94907		7.186	0.79893
7.199	0.70344		7.205	0.79618		7.32447	0.95297		7.205	0.78828
7.218	0.76061		7.224	0.81744		7.34388	0.95403		7.224	0.81358
7.237	0.81974		7.243	0.83557		7.36329	0.9525		7.243	0.8016
7.256	0.86686		7.262	0.85044		7.38269	0.94811		7.262	0.8016
7.275	0.91068		7.281	0.86242		7.4021	0.94123		7.281	0.80826
7.294	0.94636		7.3	0.87091		7.4215	0.93194		7.3	0.81625
7.313	0.97285		7.319	0.87556		7.4409	0.92039		7.319	0.80293
7.332	0.99296		7.338	0.87738		7.46031	0.90713		7.338	0.8269
7.351	1		7.357	0.87618		7.47971	0.89183		7.357	0.7976
7.37	0.99737		7.376	0.87059		7.49912	0.87496		7.376	0.81092
7.389	0.98311		7.395	0.86229		7.51853	0.85642		7.395	0.80027
7.408	0.9527		7.414	0.85009		7.53793	0.83609		7.414	0.78961
7.427	0.91325		7.433	0.83441		7.55734	0.81466		7.433	0.78562
7.446	0.86366		7.452	0.81585		7.57674	0.79188		7.452	0.79494
7.465	0.80694		7.471	0.79409		7.59614	0.76789		7.471	0.77763
7.484	0.7449		7.49	0.77004		7.61555	0.74285		7.49	0.79494
7.503	0.67856		7.509	0.74346		7.63495	0.71692		7.509	0.76298
7.522	0.61102		7.528	0.7152		7.65436	0.69057		7.528	0.77497
7.541	0.54264		7.547	0.68437		7.67377	0.66392		7.547	0.76165
7.56	0.47603		7.566	0.65165		7.69317	0.6374		7.566	0.75899
7.579	0.41538		7.585	0.61795		7.71258	0.61118		7.585	0.73369
7.598	0.35934		7.604	0.58223		7.73198	0.58555		7.604	0.75899
7.617	0.30909		7.623	0.5474		7.75139	0.56119		7.623	0.72836
7.636	0.26057		7.642	0.51163		7.77079	0.53741		7.642	0.74967
7.655	0.22499		7.661	0.47684		7.79019	0.51454		7.661	0.71904
7.674	0.19239		7.68	0.44123		7.8096	0.49268		7.68	0.72037
7.693	0.16574		7.699	0.40815		7.82901	0.47228		7.699	0.69507
7.712	0.14686		7.718	0.37584		7.84841	0.45288		7.718	0.69241
7.731	0.12992		7.737	0.34473		7.86782	0.43526		7.737	0.66711
7.75	0.11949		7.756	0.31548		7.88722	0.41907		7.756	0.68442
7.769	0.11092		7.775	0.28834		7.90663	0.40423		7.775	0.6498
7.788	0.10196		7.794	0.26311		7.92603	0.39068		7.794	0.67377
7.807	0.09841		7.813	0.24042		7.94543	0.37874		7.813	0.63915
7.826	0.09353		7.832	0.22024		7.96484	0.36833		7.832	0.6498
7.845	0.08991		7.851	0.20262		7.98424	0.35941		7.851	0.6245
7.864	0.08818		7.87	0.18718		8.00365	0.35192		7.87	0.64447
7.883	0.0873		7.889	0.174		8.02305	0.3459		7.889	0.59121
7.902	0.08545		7.908	0.16376		8.04246	0.34082		7.908	0.60852
7.921	0.08345		7.927	0.15595		8.06186	0.33688		7.927	0.58455
7.94	0.08201		7.946	0.14923		8.08127	0.33368		7.946	0.59121
7.959	0.08073		7.965	0.14434		8.10068	0.33144		7.965	0.58189
7.978	0.07972		7.984	0.14185		8.12008	0.3301		7.984	0.57124
7.997	0.07936		8.003	0.14129		8.13949	0.33001		8.003	0.54993
8.016	0.07864		8.022	0.14194		8.15889	0.33098		8.022	0.56192
8.035	0.07864		8.041	0.14366		8.1783	0.33276		8.041	0.5233
8.054	0.07867		8.06	0.14727		8.1977	0.3351		8.06	0.53795
8.073	0.07896		8.079	0.15202		8.21711	0.33788		8.079	0.50333
8.092	0.07981		8.098	0.15738		8.23651	0.3406		8.098	0.50599
8.111	0.08126		8.117	0.16386		8.25591	0.34291		8.117	0.498
8.13	0.08457		8.136	0.17125		8.27532	0.34515		8.136	0.498
8.149	0.08822		8.155	0.17874		8.29472	0.34724		8.155	0.47403
8.168	0.09376		8.174	0.18551		8.31413	0.34896		8.174	0.49268
8.187	0.09816		8.193	0.19248		8.33353	0.35067		8.193	0.46338
8.206	0.10402		8.212	0.19946		8.35294	0.35188		8.212	0.46072
8.225	0.11247		8.231	0.20739		8.37234	0.35309		8.231	0.44341
8.244	0.12294		8.25	0.21527		8.39175	0.35386		8.25	0.43675
8.263	0.13301		8.269	0.22282		8.41116	0.35441		8.269	0.43941
8.282	0.14482		8.288	0.22995		8.43056	0.35466		8.288	0.43009
8.301	0.15619		8.307	0.23673		8.44997	0.35437		8.307	0.41545
8.32	0.16921		8.326	0.24224		8.46937	0.35348		8.326	0.42876
8.339	0.18192		8.345	0.24783		8.48878	0.35181		8.345	0.40746
8.358	0.19581		8.364	0.25218		8.50818	0.34934		8.364	0.40746
8.377	0.20995		8.383	0.25616		8.52759	0.34628		8.383	0.39414
8.396	0.22334		8.402	0.2591		8.54699	0.34225		8.402	0.38349
8.415	0.23567		8.421	0.26139		8.5664	0.33773		8.421	0.38083
8.434	0.24438		8.44	0.26316		8.5858	0.33258		8.44	0.37949
8.453	0.25145		8.459	0.26347		8.6052	0.32687		8.459	0.36485
8.472	0.25604		8.478	0.26356		8.62461	0.32094		8.478	0.36884
8.491	0.25824		8.497	0.26234		8.64401	0.31445		8.497	0.36085
8.51	0.25849		8.516	0.26017		8.66342	0.30726		8.516	0.34088
8.529	0.25469		8.535	0.2576		8.68282	0.29933		8.535	0.33555
8.548	0.24826		8.554	0.25362		8.70223	0.29097		8.554	0.33156
8.567	0.23702		8.573	0.24916		8.72163	0.28231		8.573	0.32756
8.586	0.22441		8.592	0.24301		8.74104	0.27309		8.592	0.3249
8.605	0.21004		8.611	0.2361		8.76045	0.26395		8.611	0.31425
8.624	0.19395		8.63	0.22853		8.77985	0.25487		8.63	0.31292
8.643	0.17645		8.649	0.22105		8.79926	0.24571		8.649	0.31558
8.662	0.15978		8.668	0.21278		8.81866	0.23654		8.668	0.30626
8.681	0.1419		8.687	0.20438		8.83807	0.22747		8.687	0.31025
8.7	0.12491		8.706	0.19533		8.85747	0.21821		8.706	0.29161
8.719	0.1089		8.725	0.1857		8.87688	0.20874		8.725	0.28096
8.738	0.09582		8.744	0.17535		8.89628	0.19929		8.744	0.28628
8.757	0.08417		8.763	0.16528		8.91568	0.19003		8.763	0.28495
8.776	0.07467		8.782	0.15519		8.93509	0.18097		8.782	0.26764
8.795	0.06585		8.801	0.14486		8.95449	0.17233		8.801	0.27963
8.814	0.05799		8.82	0.13492		8.9739	0.16403		8.82	0.27164
8.833	0.05214		8.839	0.12514		8.9933	0.15602		8.839	0.25433
8.852	0.04674		8.858	0.11553		9.01271	0.14841		8.858	0.25433
8.871	0.04286		8.877	0.10636		9.03211	0.14134		8.877	0.24368
8.89	0.03993		8.896	0.09766		9.05152	0.13473		8.896	0.24501
8.909	0.03681		8.915	0.09009		9.07093	0.12875		8.915	0.23302
8.928	0.03381		8.934	0.0835		9.09033	0.12312		8.934	0.22636
8.947	0.03119		8.953	0.07724		9.10974	0.11806		8.953	0.2237
8.966	0.02881		8.972	0.07143		9.12914	0.11321		8.972	0.21838
8.985	0.02745		8.991	0.06648		9.14855	0.10852		8.991	0.2237
9.004	0.02704		9.01	0.06241		9.16795	0.10389		9.01	0.2237
9.023	0.02623		9.029	0.05877		9.18736	0.09949		9.029	0.21039
9.042	0.02543		9.048	0.05533		9.20676	0.09536		9.048	0.20107
9.061	0.02473		9.067	0.05213		9.22616	0.09166		9.067	0.20107
9.08	0.02366		9.086	0.04966		9.24557	0.08848		9.086	0.19308
9.099	0.02348		9.105	0.04744		9.26497	0.08574		9.105	0.18775
9.118	0.02297		9.124	0.04555		9.28438	0.08314		9.124	0.19441
9.137	0.0224		9.143	0.04416		9.30378	0.08084		9.143	0.19041
9.156	0.02157		9.162	0.04314		9.32319	0.07854		9.162	0.18642
9.175	0.02135		9.181	0.04292		9.34259	0.07657		9.181	0.1771
9.194	0.02122		9.2	0.04241		9.362	0.07471		9.2	0.1731
9.213	0.02028		9.219	0.04192		9.38141	0.07323		9.219	0.16778
9.232	0.01906		9.238	0.0411		9.40081	0.07196		9.238	0.15313
9.251	0.01873		9.257	0.04107		9.42022	0.07083		9.257	0.15047
9.27	0.01849		9.276	0.04042		9.43962	0.06986		9.276	0.15446
9.289	0.01769		9.295	0.04056		9.45903	0.06891		9.295	0.1478
9.308	0.01765		9.314	0.04023		9.47843	0.06792		9.314	0.1518
9.327	0.01758		9.333	0.0402		9.49784	0.06686		9.333	0.1518
9.346	0.01708		9.352	0.03975		9.51724	0.06584		9.352	0.13848
9.365	0.01667		9.371	0.03966		9.53665	0.06503		9.371	0.13848
9.384	0.01638		9.39	0.03917		9.55605	0.06423		9.39	0.13316
9.403	0.01589		9.409	0.03843		9.57545	0.06362		9.409	0.13316
9.422	0.01584		9.428	0.0385		9.59486	0.06297		9.428	0.13316
9.441	0.01549		9.447	0.03792		9.61426	0.06224		9.447	0.14381
9.46	0.01486		9.466	0.03728		9.63367	0.06157		9.466	0.11718
9.479	0.01446		9.485	0.03717		9.65307	0.06096		9.485	0.13049
9.498	0.01393		9.504	0.03648		9.67248	0.0604		9.504	0.11718
9.517	0.0136		9.523	0.03599		9.69188	0.05978		9.523	0.11851
9.536	0.01312		9.542	0.03555		9.71129	0.05923		9.542	0.11451
9.555	0.01337		9.561	0.03487		9.7307	0.05876		9.561	0.10786
9.574	0.01319		9.58	0.03434		9.7501	0.05834		9.58	0.11185
9.593	0.01278		9.599	0.03404		9.76951	0.05795		9.599	0.10253
9.612	0.01241		9.618	0.03366		9.78891	0.05752		9.618	0.10519
9.631	0.01253		9.637	0.0333		9.80832	0.05713		9.637	0.11185
9.65	0.01298		9.656	0.03286		9.82772	0.05673		9.656	0.10519
9.669	0.01321		9.675	0.03252		9.84713	0.05628		9.675	0.10919
9.688	0.0134		9.694	0.03211		9.86653	0.05586		9.694	0.11052
9.707	0.01315		9.713	0.03206		9.88593	0.05541		9.713	0.09854
9.726	0.01306		9.732	0.03194		9.90534	0.05497		9.732	0.1012
9.745	0.0129		9.751	0.0318		9.92474	0.0546		9.751	0.0972
9.764	0.01297		9.77	0.03156		9.94415	0.05428		9.77	0.08921
9.783	0.01301		9.789	0.03125		9.96355	0.05397		9.789	0.1012
9.802	0.01238		9.808	0.03118		9.98296	0.05369		9.808	0.09188
9.821	0.01222		9.827	0.03097		10.0024	0.05338		9.827	0.09587
9.84	0.01211		9.846	0.03065		10.0218	0.05287		9.846	0.10386
9.859	0.01185		9.865	0.03052		10.0412	0.05218		9.865	0.09188
9.878	0.01154		9.884	0.03038		10.0606	0.05126		9.884	0.0972
9.897	0.01115		9.903	0.03014		10.08	0.05026		9.903	0.08921
9.916	0.01076		9.922	0.02981		10.0994	0.04924		9.922	0.08123
9.935	0.00994		9.941	0.02961		10.1188	0.04826		9.941	0.08921
9.954	0.00956		9.96	0.02934		10.1382	0.04748		9.96	0.08788
9.973	0.00902		9.979	0.02903		10.1576	0.04691		9.979	0.08788
9.992	0.00855		9.998	0.02882		10.177	0.04646		9.998	0.08655
10.011	0.00865		10.017	0.0287		10.1964	0.04606		10.017	0.09454
10.03	0.00941		10.036	0.02869		10.2158	0.04566		10.036	0.08123
10.049	0.00928		10.055	0.02842		10.2352	0.04519		10.055	0.08921
10.068	0.0096		10.074	0.02812		10.2546	0.04458		10.074	0.07989
10.087	0.01033		10.093	0.02801		10.274	0.04401		10.093	0.08256
10.106	0.01075		10.112	0.0281		10.2934	0.04345		10.112	0.08123
10.125	0.01034		10.131	0.02814		10.3128	0.04302		10.131	0.08389
10.144	0.01007		10.15	0.02789		10.3323	0.04267		10.15	0.09188
10.163	0.00941		10.169	0.02795		10.3517	0.04237		10.169	0.09454
10.182	0.00901		10.188	0.02751		10.3711	0.04206		10.188	0.08522
10.201	0.00921		10.207	0.02756		10.3905	0.04168		10.207	0.08256
10.22	0.0089		10.226	0.02709		10.4099	0.04123		10.226	0.07856
10.239	0.0085		10.245	0.02707		10.4293	0.04064		10.245	0.07457
10.258	0.00811		10.264	0.02672		10.4487	0.04		10.264	0.0759
10.277	0.00796		10.283	0.0265		10.4681	0.0395		10.283	0.08123
10.296	0.00756		10.302	0.02601		10.4875	0.03911		10.302	0.08256
10.315	0.00745		10.321	0.02576		10.5069	0.03883		10.321	0.08256
10.334	0.00809		10.34	0.02566		10.5263	0.03852		10.34	0.07324
10.353	0.00857		10.359	0.02537		10.5457	0.03829		10.359	0.08256
10.372	0.00941		10.378	0.02521		10.5651	0.038		10.378	0.06924
10.391	0.00997		10.397	0.0249		10.5845	0.03771		10.397	0.07457
10.41	0.01063		10.416	0.0247		10.6039	0.03728		10.416	0.06525
10.429	0.01121		10.435	0.02446		10.6233	0.03682		10.435	0.0719
10.448	0.01204		10.454	0.02419		10.6427	0.03635		10.454	0.06391
10.467	0.01201		10.473	0.02392		10.6621	0.03591		10.473	0.07324
10.486	0.01163		10.492	0.02374		10.6815	0.0356		10.492	0.06658
10.505	0.011		10.511	0.0235		10.7009	0.03529		10.511	0.07457
10.524	0.01058		10.53	0.02365		10.7203	0.03503		10.53	0.06391
10.543	0.01021		10.549	0.02363		10.7398	0.03489		10.549	0.06658
10.562	0.00998		10.568	0.02351		10.7592	0.03471		10.568	0.05859
10.581	0.0091		10.587	0.02341		10.7786	0.03458		10.587	0.07057
10.6	0.00835		10.606	0.02319		10.798	0.0343		10.606	0.05593
10.619	0.00813		10.625	0.02297		10.8174	0.03409		10.625	0.06924
10.638	0.00787		10.644	0.02284		10.8368	0.03389		10.644	0.05193
10.657	0.00778		10.663	0.02267		10.8562	0.03361		10.663	0.06525
10.676	0.00792		10.682	0.02247		10.8756	0.03351		10.682	0.04794
10.695	0.0084		10.701	0.02227		10.895	0.03336		10.701	0.05992
10.714	0.00859		10.72	0.02199		10.9144	0.0332		10.72	0.05193
10.733	0.00877		10.739	0.0218		10.9338	0.03294		10.739	0.05193
10.752	0.00885		10.758	0.02159		10.9532	0.03262		10.758	0.04794
10.771	0.00884		10.777	0.02128		10.9726	0.03227		10.777	0.05326
10.79	0.00911		10.796	0.02111		10.992	0.03189		10.796	0.0466
10.809	0.00957		10.815	0.02093		11.0114	0.03168		10.815	0.05326
10.828	0.00943		10.834	0.02072		11.0308	0.03157		10.834	0.04261
10.847	0.00945		10.853	0.02059		11.0502	0.03153		10.853	0.05593
10.866	0.00964		10.872	0.0203		11.0696	0.03167		10.872	0.04527
10.885	0.00945		10.891	0.02008		11.089	0.03188		10.891	0.05459
10.904	0.00915		10.91	0.01978		11.1084	0.03218		10.91	0.05193
10.923	0.00851		10.929	0.01948		11.1279	0.03242		10.929	0.05193
10.942	0.00797		10.948	0.01948		11.1473	0.03263		10.948	0.03862
10.961	0.00713		10.967	0.0195		11.1667	0.03289		10.967	0.05326
10.98	0.00709		10.986	0.01923		11.1861	0.03317		10.986	0.03862
10.999	0.00704		11.005	0.01885		11.2055	0.03359		11.005	0.04927
11.018	0.00662		11.024	0.01863		11.2249	0.03393		11.024	0.04527
11.037	0.00674		11.043	0.01868		11.2443	0.03417		11.043	0.04527
11.056	0.0068		11.062	0.01849		11.2637	0.03429		11.062	0.04927
11.075	0.00699		11.081	0.01806		11.2831	0.03441		11.081	0.0506
11.094	0.00652		11.1	0.01779		11.3025	0.03454		11.1	0.04527
11.113	0.00678		11.119	0.01785		11.3219	0.03458		11.119	0.04927
11.132	0.0067		11.138	0.0176		11.3413	0.0346		11.138	0.04128
11.151	0.0071		11.157	0.01751		11.3607	0.03472		11.157	0.0466
11.17	0.00754		11.176	0.0172		11.3801	0.0349		11.176	0.04261
11.189	0.00739		11.195	0.01725		11.3995	0.03527		11.195	0.0466
11.208	0.00724		11.214	0.01702		11.4189	0.0357		11.214	0.04527
11.227	0.00764		11.233	0.01708		11.4383	0.03618		11.233	0.05193
11.246	0.00786		11.252	0.01685		11.4577	0.03655		11.252	0.03995
11.265	0.00753		11.271	0.0167		11.4771	0.03696		11.271	0.05193
11.284	0.00747		11.29	0.01675		11.4965	0.03737		11.29	0.03995
11.303	0.00728		11.309	0.01657		11.516	0.03774		11.309	0.04261
11.322	0.00719		11.328	0.01652		11.5354	0.0381		11.328	0.0506
11.341	0.00684		11.347	0.01655		11.5548	0.03856		11.347	0.04927
11.36	0.007		11.366	0.01675		11.5742	0.03913		11.366	0.0506
11.379	0.00681		11.385	0.01689		11.5936	0.03987		11.385	0.05193
11.398	0.00693		11.404	0.01711		11.613	0.04077		11.404	0.05726
11.417	0.00723		11.423	0.01732		11.6324	0.04177		11.423	0.05459
11.436	0.00704		11.442	0.01778		11.6518	0.04293		11.442	0.0506
11.455	0.0074		11.461	0.01819		11.6712	0.04421		11.461	0.04794
11.474	0.00727		11.48	0.01841		11.6906	0.04541		11.48	0.05326
11.493	0.00748		11.499	0.01865		11.71	0.04658		11.499	0.05459
11.512	0.00734		11.518	0.01907		11.7294	0.04758		11.518	0.05992
11.531	0.00738		11.537	0.01958		11.7488	0.04846		11.537	0.06391
11.55	0.00729		11.556	0.02028		11.7682	0.0493		11.556	0.05992
11.569	0.00718		11.575	0.02112		11.7876	0.05008		11.575	0.05193
11.588	0.00765		11.594	0.02189		11.807	0.05079		11.594	0.05726
11.607	0.00864		11.613	0.02284		11.8264	0.05146		11.613	0.05193
11.626	0.00933		11.632	0.02397		11.8458	0.05225		11.632	0.05459
11.645	0.01011		11.651	0.02517		11.8652	0.0529		11.651	0.05726
11.664	0.01074		11.67	0.02659		11.8847	0.05345		11.67	0.05593
11.683	0.01102		11.689	0.02818		11.904	0.05397		11.689	0.05326
11.702	0.01142		11.708	0.02965		11.9235	0.05449		11.708	0.06258
11.721	0.01234		11.727	0.03111		11.9429	0.05499		11.727	0.05859
11.74	0.01395		11.746	0.03266		11.9623	0.05543		11.746	0.05726
11.759	0.01519		11.765	0.03425		11.9817	0.0558		11.765	0.05193
11.778	0.01706		11.784	0.0359		12.0011	0.05606		11.784	0.05992
11.797	0.01894		11.803	0.03746		12.0205	0.05615		11.803	0.06125
11.816	0.02156		11.822	0.03897		12.0399	0.05614		11.822	0.05193
11.835	0.02398		11.841	0.04056		12.0593	0.05596		11.841	0.05593
11.854	0.02745		11.86	0.04194		12.0787	0.05569		11.86	0.06258
11.873	0.02997		11.879	0.04319		12.0981	0.05538		11.879	0.05326
11.892	0.03306		11.898	0.04433		12.1175	0.05502		11.898	0.05992
11.911	0.03673		11.917	0.04511		12.1369	0.05456		11.917	0.0506
11.93	0.03972		11.936	0.04573		12.1563	0.05383		11.936	0.05992
11.949	0.0422		11.955	0.04621		12.1757	0.05294		11.955	0.05193
11.968	0.04458		11.974	0.04647		12.1951	0.05175		11.974	0.05459
11.987	0.04724		11.993	0.04677		12.2145	0.05038		11.993	0.05992
12.006	0.04903		12.012	0.04714		12.2339	0.04891		12.012	0.06125
12.025	0.04967		12.031	0.04703		12.2533	0.04738		12.031	0.05992
12.044	0.04981		12.05	0.04737		12.2728	0.04584		12.05	0.06391
12.063	0.04948		12.069	0.04717		12.2922	0.04425		12.069	0.05193
12.082	0.04885		12.088	0.04639		12.3116	0.04267		12.088	0.05459
12.101	0.04771		12.107	0.0457		12.331	0.0411		12.107	0.05326
12.12	0.04609		12.126	0.04487		12.3504	0.03948		12.126	0.05193
12.139	0.04346		12.145	0.044		12.3698	0.03793		12.145	0.05593
12.158	0.04077		12.164	0.04286		12.3892	0.03635		12.164	0.05859
12.177	0.03752		12.183	0.04187		12.4086	0.03481		12.183	0.05726
12.196	0.03449		12.202	0.04056		12.428	0.03329		12.202	0.05593
12.215	0.031		12.221	0.03906		12.4474	0.03202		12.221	0.05326
12.234	0.02841		12.24	0.03773		12.4668	0.03079		12.24	0.05193
12.253	0.02494		12.259	0.03593		12.4862	0.02962		12.259	0.05193
12.272	0.02238		12.278	0.03423		12.5056	0.0286		12.278	0.03995
12.291	0.01951		12.297	0.03239		12.525	0.02764		12.297	0.05459
12.31	0.01624		12.316	0.03068		12.5444	0.02677		12.316	0.04527
12.329	0.01395		12.335	0.02908		12.5638	0.02589		12.335	0.0466
12.348	0.01232		12.354	0.02741		12.5832	0.02503		12.354	0.04794
12.367	0.01098		12.373	0.02561		12.6026	0.02418		12.373	0.05992
12.386	0.00924		12.392	0.02382		12.622	0.02336		12.392	0.03995
12.405	0.00755		12.411	0.02205		12.6415	0.02255		12.411	0.04394
12.424	0.00705		12.43	0.02028		12.6608	0.02163		12.43	0.04128
12.443	0.00626		12.449	0.01886		12.6802	0.0208		12.449	0.04527
12.462	0.00593		12.468	0.01763		12.6997	0.02003		12.468	0.03995
12.481	0.0057		12.487	0.01642		12.7191	0.01927		12.487	0.0466
12.5	0.0054		12.506	0.01545		12.7385	0.01863		12.506	0.0466
12.519	0.00519		12.525	0.01456		12.7579	0.01802		12.525	0.0466
12.538	0.00496		12.544	0.01393		12.7773	0.01758		12.544	0.04261
12.557	0.00461		12.563	0.0136		12.7967	0.01726		12.563	0.04394
12.576	0.00455		12.582	0.01318		12.8161	0.01702		12.582	0.03995
12.595	0.0046		12.601	0.01277		12.8355	0.0168		12.601	0.03995
12.614	0.00503		12.62	0.01254		12.8549	0.01662		12.62	0.03329
12.633	0.00551		12.639	0.01217		12.8743	0.0165		12.639	0.04128
12.652	0.0054		12.658	0.01172		12.8937	0.01635		12.658	0.03595
12.671	0.00494		12.677	0.01152		12.9131	0.01611		12.677	0.04794
12.69	0.00511		12.696	0.01141		12.9325	0.01581		12.696	0.03728
12.709	0.00552		12.715	0.01122		12.9519	0.01554		12.715	0.03595
12.728	0.00549		12.734	0.01107		12.9713	0.01531		12.734	0.03462
12.747	0.00522		12.753	0.01086		12.9907	0.0151		12.753	0.03728
12.766	0.00498		12.772	0.0107		13.0101	0.01498		12.772	0.03462
12.785	0.00504		12.791	0.01057		13.0295	0.01497		12.791	0.04394
12.804	0.00528		12.81	0.01024		13.0489	0.01502		12.81	0.03196
12.823	0.00512		12.829	0.01007		13.0684	0.0151		12.829	0.03995
12.842	0.00475		12.848	0.0099		13.0878	0.01508		12.848	0.03196
12.861	0.00502		12.867	0.00968		13.1072	0.01491		12.867	0.02929
12.88	0.00513		12.886	0.00963		13.1266	0.01463		12.886	0.03595
12.899	0.00447		12.905	0.00963		13.146	0.01436		12.905	0.03329
12.918	0.00391		12.924	0.00961		13.1654	0.014		12.924	0.03196
12.937	0.00369		12.943	0.00998		13.1848	0.01366		12.943	0.03728
12.956	0.00364		12.962	0.01011		13.2042	0.0134		12.962	0.03063
12.975	0.00369		12.981	0.00991		13.2236	0.0132		12.981	0.03995
12.994	0.00383		13	0.01016		13.243	0.01305		13	0.03063
13.013	0.00355		13.019	0.00978		13.2624	0.01295		13.019	0.03595
13.032	0.00302		13.038	0.00949		13.2818	0.01293		13.038	0.02796
13.051	0.00279		13.057	0.00946		13.3012	0.01293		13.057	0.03462
13.07	0.00298		13.076	0.00937		13.3206	0.01298		13.076	0.02796
13.089	0.00292		13.095	0.00945		13.34	0.01309		13.095	0.03862
13.108	0.00237		13.114	0.00933		13.3594	0.01316		13.114	0.02929
13.127	0.00204		13.133	0.00949		13.3788	0.01322		13.133	0.03329
13.146	0.0019		13.152	0.00932		13.3982	0.0133		13.152	0.03329
13.165	0.00184		13.171	0.00891		13.4176	0.01338		13.171	0.03462
13.184	0.00183		13.19	0.00893		13.437	0.0134		13.19	0.02663
13.203	0.00163		13.209	0.00891		13.4565	0.01342		13.209	0.03196
13.222	0.00156		13.228	0.00906		13.4759	0.01346		13.228	0.03196
13.241	0.00183		13.247	0.00917		13.4953	0.01351		13.247	0.03728
13.26	0.00142		13.266	0.00929		13.5147	0.0136		13.266	0.01997
13.279	0.000783293		13.285	0.00936		13.5341	0.01376		13.285	0.04394
13.298	0.00106		13.304	0.00924		13.5535	0.01394		13.304	0.02929
13.317	0.00147		13.323	0.00917		13.5729	0.01416		13.323	0.03595
13.336	0.00166		13.342	0.00919		13.5923	0.01448		13.342	0.03728
13.355	0.00193		13.361	0.00938		13.6117	0.01481		13.361	0.04128
13.374	0.00227		13.38	0.00949		13.6311	0.01519		13.38	0.02929
13.393	0.00278		13.399	0.00961		13.6505	0.01561		13.399	0.03862
13.412	0.00304		13.418	0.00966		13.6699	0.016		13.418	0.0253
13.431	0.00304		13.437	0.00983		13.6893	0.01635		13.437	0.03862
13.45	0.00306		13.456	0.01006		13.7087	0.01673		13.456	0.03462
13.469	0.00302		13.475	0.01018		13.7281	0.01716		13.475	0.03728
13.488	0.00324		13.494	0.01026		13.7475	0.01753		13.494	0.03595
13.507	0.00354		13.513	0.01033		13.7669	0.01791		13.513	0.03728
13.526	0.00376		13.532	0.01033		13.7863	0.0182		13.532	0.04261
13.545	0.00404		13.551	0.01024		13.8057	0.01852		13.551	0.04394
13.564	0.00417		13.57	0.01019		13.8252	0.01879		13.57	0.02929
13.583	0.0045		13.589	0.01028		13.8445	0.01899		13.589	0.03728
13.602	0.00455		13.608	0.01038		13.864	0.01915		13.608	0.04128
13.621	0.00455		13.627	0.01057		13.8834	0.01933		13.627	0.04527
13.64	0.00439		13.646	0.01078		13.9028	0.01957		13.646	0.03862
13.659	0.00425		13.665	0.01102		13.9222	0.01993		13.665	0.0466
13.678	0.00389		13.684	0.01139		13.9416	0.02021		13.684	0.03862
13.697	0.00385		13.703	0.01158		13.961	0.02052		13.703	0.03595
13.716	0.0038		13.722	0.01177		13.9804	0.02075		13.722	0.03995
13.735	0.00354		13.741	0.01228		13.9998	0.02097		13.741	0.0506
13.754	0.00347		13.76	0.01257		14.0192	0.02105		13.76	0.04794
13.773	0.00349		13.779	0.01307		14.0386	0.02103		13.779	0.04927
13.792	0.00276		13.798	0.0134		14.058	0.02101		13.798	0.04128
13.811	0.00254		13.817	0.01388		14.0774	0.02098		13.817	0.04527
13.83	0.00258		13.836	0.01426		14.0968	0.02101		13.836	0.0466
13.849	0.00249		13.855	0.01466		14.1162	0.02115		13.855	0.04394
13.868	0.00276		13.874	0.01499		14.1356	0.02127		13.874	0.0506
13.887	0.00283		13.893	0.01537		14.155	0.02143		13.893	0.0466
13.906	0.00323		13.912	0.01576		14.1744	0.02159		13.912	0.04927
13.925	0.00367		13.931	0.01625		14.1938	0.02167		13.931	0.04794
13.944	0.00411		13.95	0.01672		14.2133	0.02161		13.95	0.04794
13.963	0.00495		13.969	0.01696		14.2326	0.02155		13.969	0.05593
13.982	0.00537		13.988	0.01732		14.2521	0.0215		13.988	0.04794
14.001	0.00599		14.007	0.01776		14.2715	0.02142		14.007	0.0466
14.02	0.00675		14.026	0.01814		14.2909	0.02138		14.026	0.05593
14.039	0.00733		14.045	0.01843		14.3103	0.02136		14.045	0.04527
14.058	0.00777		14.064	0.01869		14.3297	0.02127		14.064	0.05593
14.077	0.00885		14.083	0.01896		14.3491	0.02119		14.083	0.05593
14.096	0.00978		14.102	0.01909		14.3685	0.02108		14.102	0.05193
14.115	0.01029		14.121	0.01915		14.3879	0.0209		14.121	0.0506
14.134	0.01067		14.14	0.0195		14.4073	0.02068		14.14	0.05193
14.153	0.01059		14.159	0.01962		14.4267	0.02049		14.159	0.05726
14.172	0.01045		14.178	0.01938		14.4461	0.02037		14.178	0.05992
14.191	0.01099		14.197	0.01912		14.4655	0.02033		14.197	0.0506
14.21	0.01078		14.216	0.01895		14.4849	0.02031		14.216	0.05593
14.229	0.01016		14.235	0.01887		14.5043	0.02038		14.235	0.04927
14.248	0.00995		14.254	0.01895		14.5237	0.02045		14.254	0.0506
14.267	0.00981		14.273	0.01901		14.5431	0.02068		14.273	0.05326
14.286	0.0097		14.292	0.01921		14.5625	0.02099		14.292	0.05326
14.305	0.00939		14.311	0.01933		14.582	0.02129		14.311	0.05326
14.324	0.00881		14.33	0.01907		14.6014	0.02158		14.33	0.05726
14.343	0.00806		14.349	0.01888		14.6208	0.0218		14.349	0.05326
14.362	0.00751		14.368	0.01912		14.6402	0.02191		14.368	0.05593
14.381	0.0073		14.387	0.01946		14.6596	0.02184		14.387	0.05326
14.4	0.00748		14.406	0.01976		14.679	0.02174		14.406	0.05193
14.419	0.00744		14.425	0.02006		14.6984	0.02153		14.425	0.04927
14.438	0.00791		14.444	0.02009		14.7178	0.02126		14.444	0.04927
14.457	0.00887		14.463	0.02006		14.7372	0.02109		14.463	0.05193
14.476	0.00931		14.482	0.02017		14.7566	0.02089		14.482	0.05459
14.495	0.00929		14.501	0.02019		14.776	0.0208		14.501	0.0506
14.514	0.00943		14.52	0.02052		14.7954	0.02068		14.52	0.0506
14.533	0.01023		14.539	0.02093		14.8148	0.02049		14.539	0.04927
14.552	0.01151		14.558	0.02132		14.8342	0.02022		14.558	0.05459
14.571	0.0133		14.577	0.02173		14.8536	0.01988		14.577	0.04927
14.59	0.01373		14.596	0.02195		14.873	0.01947		14.596	0.0506
14.609	0.01488		14.615	0.02224		14.8924	0.01906		14.615	0.0466
14.628	0.01599		14.634	0.02251		14.9118	0.01858		14.634	0.04927
14.647	0.0171		14.653	0.02271		14.9312	0.01816		14.653	0.04927
14.666	0.01881		14.672	0.02309		14.9506	0.01777		14.672	0.04794
14.685	0.01959		14.691	0.02355		14.9701	0.01745		14.691	0.04794
14.704	0.02005		14.71	0.02357		14.9894	0.01713		14.71	0.0466
14.723	0.02041		14.729	0.02375		15.0089	0.01682		14.729	0.04128
14.742	0.02123		14.748	0.02381		15.0283	0.01651		14.748	0.0466
14.761	0.02216		14.767	0.024		15.0477	0.01614		14.767	0.05193
14.78	0.0229		14.786	0.02382		15.0671	0.01571		14.786	0.04927
14.799	0.02296		14.805	0.02394		15.0865	0.01531		14.805	0.04794
14.818	0.02301		14.824	0.02376		15.1059	0.01476		14.824	0.04261
14.837	0.02271		14.843	0.02363		15.1253	0.01417		14.843	0.04527
14.856	0.02194		14.862	0.02357		15.1447	0.01352		14.862	0.04261
14.875	0.02093		14.881	0.02316		15.1641	0.01289		14.881	0.04128
14.894	0.02019		14.9	0.0227		15.1835	0.01224		14.9	0.04261
14.913	0.01936		14.919	0.02216		15.2029	0.01171		14.919	0.04927
14.932	0.01825		14.938	0.02171		15.2223	0.01118		14.938	0.03995
14.951	0.01726		14.957	0.0212		15.2417	0.01067		14.957	0.04261
14.97	0.01509		14.976	0.02037		15.2611	0.01017		14.976	0.04128
14.989	0.0135		14.995	0.01965		15.2805	0.00966		14.995	0.04128
15.008	0.01155		15.014	0.01882		15.2999	0.00907		15.014	0.0506
15.027	0.01042		15.033	0.018		15.3193	0.00857		15.033	0.04128
15.046	0.00973		15.052	0.01717		15.3387	0.0081		15.052	0.04261
15.065	0.00796		15.071	0.01633		15.3581	0.00773		15.071	0.03862
15.084	0.00691		15.09	0.01544		15.3775	0.0074		15.09	0.03728
15.103	0.00619		15.109	0.01442		15.397	0.00724		15.109	0.04794
15.122	0.00574		15.128	0.01354		15.4164	0.00711		15.128	0.04394
15.141	0.00538		15.147	0.01306		15.4358	0.00701		15.147	0.04261
15.16	0.00479		15.166	0.01264		15.4552	0.00689		15.166	0.0466
15.179	0.004		15.185	0.01213		15.4746	0.00677		15.185	0.04261
15.198	0.00378		15.204	0.01175		15.494	0.00658		15.204	0.03995
15.217	0.00391		15.223	0.01121		15.5134	0.00641		15.223	0.04394
15.236	0.00393		15.242	0.01067		15.5328	0.00613		15.242	0.03728
15.255	0.00341		15.261	0.01032		15.5522	0.00581		15.261	0.04128
15.274	0.00323		15.28	0.00993		15.5716	0.00549		15.28	0.04261
15.293	0.00308		15.299	0.00972		15.591	0.00525		15.299	0.03595
15.312	0.00335		15.318	0.00972		15.6104	0.00497		15.318	0.0466
15.331	0.0036		15.337	0.00948		15.6298	0.00479		15.337	0.03728
15.35	0.00325		15.356	0.0092		15.6492	0.00479		15.356	0.04394
15.369	0.00317		15.375	0.00891		15.6686	0.00481		15.375	0.04394
15.388	0.00333		15.394	0.00868		15.688	0.00482		15.394	0.03595
15.407	0.00342		15.413	0.0087		15.7074	0.00484		15.413	0.04128
15.426	0.00326		15.432	0.00863		15.7268	0.00475		15.432	0.03462
15.445	0.00276		15.451	0.00842		15.7462	0.0046		15.451	0.03862
15.464	0.00276		15.47	0.00841		15.7657	0.00439		15.47	0.03862
15.483	0.00269		15.489	0.00849		15.7851	0.00417		15.489	0.04261
15.502	0.0022		15.508	0.00847		15.8045	0.00403		15.508	0.03329
15.521	0.00174		15.527	0.00833		15.8239	0.004		15.527	0.03196
15.54	0.0017		15.546	0.00831		15.8433	0.00404		15.546	0.03196
15.559	0.00156		15.565	0.00838		15.8627	0.00413		15.565	0.03862
15.578	0.00145		15.584	0.00841		15.8821	0.00419		15.584	0.03728
15.597	0.00164		15.603	0.00829		15.9015	0.00426		15.603	0.03329
15.616	0.00143		15.622	0.0082		15.9209	0.00428		15.622	0.04394
15.635	0.00144		15.641	0.00809		15.9403	0.00428		15.641	0.03595
15.654	0.00153		15.66	0.00802		15.9597	0.00425		15.66	0.03728
15.673	0.00191		15.679	0.00815		15.9791	0.00422		15.679	0.03728
15.692	0.00236		15.698	0.0079		15.9985	0.00428		15.698	0.03595
15.711	0.00277		15.717	0.00773		16.0179	0.00434		15.717	0.03196
15.73	0.00313		15.736	0.0077		16.0373	0.00443		15.736	0.03595
15.749	0.00339		15.755	0.00784		16.0567	0.00459		15.755	0.03196
15.768	0.0033		15.774	0.00745		16.0761	0.00461		15.774	0.03063
15.787	0.00354		15.793	0.00751		16.0955	0.0047		15.793	0.04527
15.806	0.00355		15.812	0.00768		16.1149	0.00476		15.812	0.03063
15.825	0.00361		15.831	0.00752		16.1343	0.00492		15.831	0.03595
15.844	0.00396		15.85	0.00757		16.1537	0.00503		15.85	0.03196
15.863	0.0038		15.869	0.00738		16.1731	0.00515		15.869	0.03063
15.882	0.00357		15.888	0.0072		16.1926	0.00531		15.888	0.03196
15.901	0.00362		15.907	0.00697		16.212	0.0055		15.907	0.03995
15.92	0.00368		15.926	0.00669		16.2314	0.00578		15.926	0.02929
15.939	0.00314		15.945	0.00666		16.2508	0.00602		15.945	0.03728
15.958	0.00256		15.964	0.00658		16.2702	0.00619		15.964	0.02663
15.977	0.00217		15.983	0.00655		16.2896	0.00637		15.983	0.03995
15.996	0.00158		16.002	0.00645		16.309	0.00648		16.002	0.02663
16.015	0.00132		16.021	0.00636		16.3284	0.00654		16.021	0.03329
16.034	0.000782468		16.04	0.00623		16.3478	0.00646		16.04	0.02264
16.053	0.000646629		16.059	0.0062		16.3672	0.00637		16.059	0.03728
16.072	0.000679816		16.078	0.0065		16.3866	0.00629		16.078	0.02397
16.091	0.000805555		16.097	0.00689		16.406	0.00627		16.097	0.03595
16.11	0.000910063		16.116	0.00707		16.4254	0.00634		16.116	0.02663
16.129	0.00114		16.135	0.00717		16.4448	0.0064		16.135	0.04128
16.148	0.00155		16.154	0.0074		16.4642	0.00657		16.154	0.02397
16.167	0.00222		16.173	0.00759		16.4836	0.00682		16.173	0.03862
16.186	0.00247		16.192	0.0077		16.503	0.00716		16.192	0.02929
16.205	0.00304		16.211	0.00787		16.5224	0.00757		16.211	0.03862
16.224	0.00367		16.23	0.00798		16.5419	0.00808		16.23	0.02796
16.243	0.00397		16.249	0.00809		16.5613	0.00862		16.249	0.04261
16.262	0.004		16.268	0.00824		16.5807	0.00916		16.268	0.02796
16.281	0.00389		16.287	0.00847		16.6001	0.00962		16.287	0.03728
16.3	0.00344		16.306	0.0088		16.6195	0.00998		16.306	0.02929
16.319	0.00285		16.325	0.00897		16.6389	0.01026		16.325	0.03728
16.338	0.00236		16.344	0.00905		16.6583	0.01053		16.344	0.02796
16.357	0.00197		16.363	0.00904		16.6777	0.01087		16.363	0.03462
16.376	0.00165		16.382	0.00912		16.6971	0.01125		16.382	0.0213
16.395	0.00131		16.401	0.00921		16.7165	0.01175		16.401	0.04527
16.414	0.000764947		16.42	0.00927		16.7359	0.01241		16.42	0.02264
16.433	0.000382165		16.439	0.00932		16.7553	0.01309		16.439	0.04128
16.452	0.000155628		16.458	0.00938		16.7747	0.01373		16.458	0.0253
16.471	0.000451218		16.477	0.00942		16.7941	0.01426		16.477	0.04394
16.49	0.000624161		16.496	0.00953		16.8135	0.01473		16.496	0.03063
16.509	0.00105		16.515	0.00946		16.8329	0.01519		16.515	0.04394
16.528	0.00148		16.534	0.00986		16.8523	0.0156		16.534	0.03462
16.547	0.00178		16.553	0.00991		16.8717	0.01609		16.553	0.0466
16.566	0.00205		16.572	0.01024		16.8911	0.01658		16.572	0.02663
16.585	0.00277		16.591	0.01062		16.9106	0.01721		16.591	0.03862
16.604	0.00349		16.61	0.0108		16.93	0.01789		16.61	0.03063
16.623	0.00341		16.629	0.01125		16.9493	0.01852		16.629	0.04128
16.642	0.00365		16.648	0.01155		16.9688	0.01911		16.648	0.03196
16.661	0.00401		16.667	0.01201		16.9882	0.01968		16.667	0.03595
16.68	0.00404		16.686	0.01263		17.0076	0.02016		16.686	0.03063
16.699	0.00413		16.705	0.01331		17.027	0.02053		16.705	0.03595
16.718	0.00424		16.724	0.01404		17.0464	0.02078		16.724	0.03462
16.737	0.00459		16.743	0.01512		17.0658	0.02105		16.743	0.03595
16.756	0.00473		16.762	0.01602		17.0852	0.02121		16.762	0.02796
16.775	0.00525		16.781	0.01666		17.1046	0.02143		16.781	0.03329
16.794	0.00596		16.8	0.01762		17.124	0.02154		16.8	0.03728
16.813	0.00674		16.819	0.0183		17.1434	0.0216		16.819	0.03995
16.832	0.00768		16.838	0.01922		17.1628	0.02162		16.838	0.03862
16.851	0.00892		16.857	0.0202		17.1822	0.02159		16.857	0.03862
16.87	0.01049		16.876	0.02114		17.2016	0.0214		16.876	0.03995
16.889	0.01204		16.895	0.0218		17.221	0.02115		16.895	0.03329
16.908	0.01362		16.914	0.02252		17.2404	0.02084		16.914	0.03196
16.927	0.01574		16.933	0.02331		17.2598	0.02053		16.933	0.03329
16.946	0.01788		16.952	0.02389		17.2792	0.02017		16.952	0.04527
16.965	0.01998		16.971	0.02441		17.2986	0.01974		16.971	0.02929
16.984	0.02166		16.99	0.02499		17.318	0.01926		16.99	0.03595
17.003	0.0227		17.009	0.02569		17.3375	0.01884		17.009	0.03595
17.022	0.02417		17.028	0.02641		17.3569	0.01846		17.028	0.03595
17.041	0.02537		17.047	0.02686		17.3763	0.01799		17.047	0.03196
17.06	0.026		17.066	0.02704		17.3957	0.01748		17.066	0.03595
17.079	0.02664		17.085	0.02717		17.4151	0.01695		17.085	0.0253
17.098	0.02687		17.104	0.02744		17.4345	0.01646		17.104	0.03462
17.117	0.02708		17.123	0.02766		17.4539	0.01594		17.123	0.03063
17.136	0.02635		17.142	0.02757		17.4733	0.01533		17.142	0.04261
17.155	0.02563		17.161	0.02743		17.4927	0.01473		17.161	0.02796
17.174	0.02487		17.18	0.02732		17.5121	0.01423		17.18	0.03329
17.193	0.02377		17.199	0.02686		17.5315	0.01374		17.199	0.02929
17.212	0.02255		17.218	0.02643		17.5509	0.01325		17.218	0.03595
17.231	0.02144		17.237	0.02592		17.5703	0.01272		17.237	0.02264
17.25	0.02017		17.256	0.02527		17.5897	0.01226		17.256	0.03595
17.269	0.01848		17.275	0.02455		17.6091	0.01185		17.275	0.01731
17.288	0.01684		17.294	0.02379		17.6285	0.01149		17.294	0.03462
17.307	0.0155		17.313	0.02292		17.6479	0.01113		17.313	0.0253
17.326	0.01362		17.332	0.02205		17.6673	0.01078		17.332	0.03595
17.345	0.01149		17.351	0.02093		17.6867	0.01043		17.351	0.01731
17.364	0.00999		17.37	0.0199		17.7062	0.01011		17.37	0.02929
17.383	0.00836		17.389	0.01882		17.7256	0.0097		17.389	0.01731
17.402	0.00687		17.408	0.01794		17.745	0.00937		17.408	0.03329
17.421	0.00607		17.427	0.01693		17.7644	0.00905		17.427	0.02796
17.44	0.00458		17.446	0.01617		17.7838	0.0088		17.446	0.03462
17.459	0.00379		17.465	0.01533		17.8032	0.00863		17.465	0.0253
17.478	0.00319		17.484	0.01454		17.8226	0.00852		17.484	0.03462
17.497	0.00291		17.503	0.01347		17.842	0.00852		17.503	0.02796
17.516	0.00227		17.522	0.01261		17.8614	0.00849		17.522	0.03595
17.535	0.00259		17.541	0.01171		17.8808	0.0085		17.541	0.02397
17.554	0.00291		17.56	0.01092		17.9002	0.00848		17.56	0.03329
17.573	0.00306		17.579	0.01043		17.9196	0.00843		17.579	0.02397
17.592	0.00311		17.598	0.00965		17.939	0.0085		17.598	0.02929
17.611	0.00327		17.617	0.00912		17.9584	0.00862		17.617	0.02663
17.63	0.00321		17.636	0.00891		17.9778	0.00867		17.636	0.03063
17.649	0.0032		17.655	0.00849		17.9972	0.00869		17.655	0.02397
17.668	0.0027		17.674	0.00798		18.0166	0.00876		17.674	0.02929
17.687	0.00229		17.693	0.00763		18.036	0.00885		17.693	0.01598
17.706	0.00183		17.712	0.00731		18.0554	0.00898		17.712	0.02796
17.725	0.00161		17.731	0.007		18.0748	0.0092		17.731	0.02796
17.744	0.00171		17.75	0.00672		18.0942	0.00938		17.75	0.02663
17.763	0.00122		17.769	0.00631		18.1137	0.00955		17.769	0.02663
17.782	0.000906146		17.788	0.00634		18.1331	0.00978		17.788	0.02796
17.801	0.00104		17.807	0.00623		18.1525	0.01007		17.807	0.02663
17.82	0.000670128		17.826	0.00603		18.1719	0.01031		17.826	0.02397
17.839	0.000883884		17.845	0.00576		18.1913	0.01061		17.845	0.02663
17.858	0.0011		17.864	0.00555		18.2107	0.01087		17.864	0.02929
17.877	0.00134		17.883	0.00528		18.2301	0.01114		17.883	0.02796
17.896	0.00119		17.902	0.00501		18.2495	0.01142		17.902	0.0253
17.915	0.00124		17.921	0.00495		18.2689	0.01167		17.921	0.03063
17.934	0.00104		17.94	0.00504		18.2883	0.0119		17.94	0.0253
17.953	0.00105		17.959	0.0051		18.3077	0.01211		17.959	0.02663
17.972	0.00113		17.978	0.00507		18.3271	0.01233		17.978	0.03196
17.991	0.00153		17.997	0.00502		18.3465	0.01253		17.997	0.02663
18.01	0.00158		18.016	0.00499		18.3659	0.01287		18.016	0.02929
18.029	0.00127		18.035	0.00516		18.3853	0.01327		18.035	0.03063
18.048	0.00136		18.054	0.00539		18.4047	0.0137		18.054	0.02929
18.067	0.00171		18.073	0.00534		18.4241	0.01409		18.073	0.03196
18.086	0.00211		18.092	0.0052		18.4435	0.01451		18.092	0.03063
18.105	0.00257		18.111	0.00517		18.4629	0.01507		18.111	0.02796
18.124	0.00294		18.13	0.00531		18.4824	0.01559		18.13	0.03063
18.143	0.00318		18.149	0.00554		18.5018	0.01605		18.149	0.02929
18.162	0.00365		18.168	0.00593		18.5212	0.01651		18.168	0.0253
18.181	0.00415		18.187	0.00628		18.5406	0.01689		18.187	0.03329
18.2	0.00406		18.206	0.00679		18.56	0.01725		18.206	0.02796
18.219	0.00433		18.225	0.00741		18.5794	0.01761		18.225	0.03063
18.238	0.00404		18.244	0.00793		18.5988	0.01798		18.244	0.03063
18.257	0.00363		18.263	0.00854		18.6182	0.0183		18.263	0.02929
18.276	0.00338		18.282	0.00887		18.6376	0.01868		18.282	0.03595
18.295	0.00311		18.301	0.00921		18.657	0.01911		18.301	0.03196
18.314	0.00315		18.32	0.00971		18.6764	0.01945		18.32	0.02796
18.333	0.00332		18.339	0.01044		18.6958	0.01969		18.339	0.03063
18.352	0.00385		18.358	0.01124		18.7152	0.01996		18.358	0.03595
18.371	0.00412		18.377	0.01187		18.7346	0.02009		18.377	0.03462
18.39	0.00432		18.396	0.01225		18.754	0.02014		18.396	0.03063
18.409	0.00539		18.415	0.01267		18.7734	0.02024		18.415	0.02397
18.428	0.00628		18.434	0.01305		18.7928	0.02032		18.434	0.03595
18.447	0.00715		18.453	0.01332		18.8122	0.02039		18.453	0.03063
18.466	0.00832		18.472	0.01386		18.8316	0.02043		18.472	0.03329
18.485	0.00928		18.491	0.01435		18.8511	0.02054		18.491	0.03196
18.504	0.01046		18.51	0.01491		18.8705	0.02066		18.51	0.0253
18.523	0.01169		18.529	0.01551		18.8898	0.0207		18.529	0.03196
18.542	0.01308		18.548	0.016		18.9093	0.02079		18.548	0.03329
18.561	0.01419		18.567	0.01668		18.9287	0.0208		18.567	0.02264
18.58	0.01505		18.586	0.01699		18.9481	0.02073		18.586	0.03462
18.599	0.01602		18.605	0.01732		18.9675	0.02069		18.605	0.02663
18.618	0.01628		18.624	0.01785		18.9869	0.02071		18.624	0.03196
18.637	0.01694		18.643	0.01839		19.0063	0.02068		18.643	0.03196
18.656	0.01754		18.662	0.01878		19.0257	0.02063		18.662	0.03196
18.675	0.01753		18.681	0.01918		19.0451	0.02054		18.681	0.03595
18.694	0.01759		18.7	0.01957		19.0645	0.02034		18.7	0.03462
18.713	0.0174		18.719	0.01981		19.0839	0.02004		18.719	0.03196
18.732	0.01659		18.738	0.02011		19.1033	0.01975		18.738	0.02796
18.751	0.01552		18.757	0.02016		19.1227	0.01938		18.757	0.03196
18.77	0.01498		18.776	0.02006		19.1421	0.01893		18.776	0.03196
18.789	0.01431		18.795	0.0199		19.1615	0.0185		18.795	0.02663
18.808	0.0129		18.814	0.01985		19.1809	0.01806		18.814	0.03462
18.827	0.0121		18.833	0.02017		19.2003	0.01766		18.833	0.03462
18.846	0.01169		18.852	0.02053		19.2197	0.0173		18.852	0.02663
18.865	0.01137		18.871	0.02075		19.2391	0.01688		18.871	0.02796
18.884	0.01133		18.89	0.021		19.2585	0.01646		18.89	0.03862
18.903	0.01112		18.909	0.0212		19.278	0.01608		18.909	0.02796
18.922	0.01104		18.928	0.02132		19.2974	0.01577		18.928	0.03196
18.941	0.01094		18.947	0.02142		19.3168	0.01549		18.947	0.03196
18.96	0.01155		18.966	0.02156		19.3362	0.01527		18.966	0.03196
18.979	0.01229		18.985	0.02167		19.3556	0.01506		18.985	0.03728
18.998	0.0136		19.004	0.02163		19.375	0.01496		19.004	0.03329
19.017	0.01543		19.023	0.02147		19.3944	0.01493		19.023	0.04128
19.036	0.01634		19.042	0.02139		19.4138	0.01496		19.042	0.03595
19.055	0.01739		19.061	0.02132		19.4332	0.01499		19.061	0.03462
19.074	0.01811		19.08	0.02133		19.4526	0.01498		19.08	0.03862
19.093	0.01895		19.099	0.0212		19.472	0.01499		19.099	0.03862
19.112	0.01904		19.118	0.02092		19.4914	0.01502		19.118	0.03462
19.131	0.01967		19.137	0.0206		19.5108	0.01502		19.137	0.03462
19.15	0.02017		19.156	0.02032		19.5302	0.01501		19.156	0.03595
19.169	0.01974		19.175	0.02021		19.5496	0.01497		19.175	0.03196
19.188	0.01935		19.194	0.01976		19.569	0.015		19.194	0.03862
19.207	0.01891		19.213	0.01918		19.5884	0.01499		19.213	0.03196
19.226	0.0186		19.232	0.01848		19.6078	0.01499		19.232	0.03595
19.245	0.01815		19.251	0.01819		19.6272	0.01489		19.251	0.03862
19.264	0.01631		19.27	0.0178		19.6467	0.01471		19.27	0.03063
19.283	0.01427		19.289	0.0172		19.6661	0.01459		19.289	0.04261
19.302	0.01298		19.308	0.0165		19.6855	0.01454		19.308	0.03063
19.321	0.0119		19.327	0.01583		19.7049	0.0145		19.327	0.04394
19.34	0.01117		19.346	0.0152		19.7243	0.01457		19.346	0.03995
19.359	0.01038		19.365	0.01472		19.7437	0.01473		19.365	0.03862
19.378	0.00969		19.384	0.01402		19.7631	0.01492		19.384	0.04128
19.397	0.00911		19.403	0.01363		19.7825	0.01514		19.403	0.03728
19.416	0.008		19.422	0.01353		19.8019	0.01535		19.422	0.03595
19.435	0.00739		19.441	0.01301		19.8213	0.01553		19.441	0.04261
19.454	0.00632		19.46	0.01243		19.8407	0.01559		19.46	0.04394
19.473	0.00556		19.479	0.01198		19.8601	0.01562		19.479	0.04394
19.492	0.00484		19.498	0.01139		19.8795	0.01573		19.498	0.04261
19.511	0.00479		19.517	0.01082		19.8989	0.01584		19.517	0.03728
19.53	0.00429		19.536	0.0102		19.9183	0.01597		19.536	0.03462
19.549	0.00368		19.555	0.00973		19.9377	0.01604		19.555	0.03862
19.568	0.0037		19.574	0.00935		19.9571	0.01607		19.574	0.03063
19.587	0.00351		19.593	0.00906		19.9765	0.01609		19.593	0.03329
19.606	0.0034		19.612	0.00868		19.9959	0.01607		19.612	0.03862
19.625	0.00302		19.631	0.00844		20.0153	0.01606		19.631	0.03862
19.644	0.00195		19.65	0.00814		20.0347	0.01607		19.65	0.04261
19.663	0.00186		19.669	0.00769		20.0542	0.01609		19.669	0.04128
19.682	0.00241		19.688	0.00742		20.0736	0.01619		19.688	0.03862
19.701	0.00244		19.707	0.00731		20.093	0.01623		19.707	0.03196
19.72	0.00258		19.726	0.00727		20.1124	0.01627		19.726	0.03995
19.739	0.00309		19.745	0.00752		20.1318	0.01631		19.745	0.03196
19.758	0.00336		19.764	0.00792		20.1512	0.01638		19.764	0.04128
19.777	0.00396		19.783	0.00826		20.1706	0.01658		19.783	0.04394
19.796	0.00443		19.802	0.00845		20.19	0.01678		19.802	0.04261
19.815	0.00488		19.821	0.00866		20.2094	0.017		19.821	0.03728
19.834	0.00511		19.84	0.00892		20.2288	0.01738		19.84	0.03862
19.853	0.00505		19.859	0.00905		20.2482	0.01774		19.859	0.03595
19.872	0.00532		19.878	0.00918		20.2676	0.01811		19.878	0.03329
19.891	0.00542		19.897	0.00951		20.287	0.01851		19.897	0.03063
19.91	0.00538		19.916	0.01004		20.3064	0.019		19.916	0.03728
19.929	0.00527		19.935	0.0103		20.3258	0.0195		19.935	0.03595
19.948	0.00529		19.954	0.01045		20.3452	0.02002		19.954	0.04128
19.967	0.00517		19.973	0.01068		20.3646	0.0205		19.973	0.04128
19.986	0.00472		19.992	0.01106		20.384	0.02077		19.992	0.03995
20.005	0.00449		20.011	0.01132		20.4034	0.02097		20.011	0.03329
20.024	0.00392		20.03	0.01147		20.4229	0.02109		20.03	0.03595
20.043	0.00388		20.049	0.01169		20.4423	0.02118		20.049	0.03329
20.062	0.00414		20.068	0.01196		20.4617	0.02132		20.068	0.03728
20.081	0.00394		20.087	0.01209		20.4811	0.02149		20.087	0.03728
20.1	0.00393		20.106	0.0122		20.5005	0.02174		20.106	0.04394
20.119	0.00415		20.125	0.01223		20.5199	0.02197		20.125	0.0466
20.138	0.00462		20.144	0.01201		20.5393	0.02227		20.144	0.04261
20.157	0.00484		20.163	0.01214		20.5587	0.02248		20.163	0.03862
20.176	0.00521		20.182	0.01247		20.5781	0.02254		20.182	0.03995
20.195	0.00587		20.201	0.01278		20.5975	0.02252		20.201	0.03063
20.214	0.00607		20.22	0.01277		20.6169	0.02243		20.22	0.03995
20.233	0.00587		20.239	0.01297		20.6363	0.02246		20.239	0.03329
20.252	0.00604		20.258	0.01323		20.6557	0.0225		20.258	0.03595
20.271	0.00607		20.277	0.01342		20.6751	0.02257		20.277	0.04128
20.29	0.00584		20.296	0.01382		20.6945	0.02268		20.296	0.04394
20.309	0.00577		20.315	0.01391		20.7139	0.02278		20.315	0.04261
20.328	0.0062		20.334	0.01409		20.7333	0.023		20.334	0.03728
20.347	0.00624		20.353	0.01452		20.7527	0.02316		20.353	0.04128
20.366	0.00586		20.372	0.01464		20.7721	0.02328		20.372	0.0466
20.385	0.00571		20.391	0.01458		20.7916	0.02341		20.391	0.03728
20.404	0.00533		20.41	0.01456		20.8109	0.02361		20.41	0.04927
20.423	0.00548		20.429	0.01468		20.8303	0.02391		20.429	0.04394
20.442	0.00569		20.448	0.01476		20.8498	0.02426		20.448	0.04794
20.461	0.00543		20.467	0.01477		20.8692	0.0246		20.467	0.04394
20.48	0.00543		20.486	0.015		20.8886	0.02487		20.486	0.04261
20.499	0.00573		20.505	0.0152		20.908	0.02507		20.505	0.04261
20.518	0.00617		20.524	0.01539		20.9274	0.02527		20.524	0.04394
20.537	0.0061		20.543	0.01552		20.9468	0.02543		20.543	0.04527
20.556	0.00631		20.562	0.01563		20.9662	0.02554		20.562	0.04394
20.575	0.00671		20.581	0.01608		20.9856	0.0257		20.581	0.04927
20.594	0.00698		20.6	0.01627		21.005	0.02584		20.6	0.0466
20.613	0.00708		20.619	0.01634		21.0244	0.0259		20.619	0.0466
20.632	0.00735		20.638	0.01668		21.0438	0.02597		20.638	0.03196
20.651	0.00743		20.657	0.01712		21.0632	0.02602		20.657	0.0506
20.67	0.00775		20.676	0.0175		21.0826	0.0261		20.676	0.03728
20.689	0.00855		20.695	0.01805		21.102	0.02621		20.695	0.04794
20.708	0.0089		20.714	0.01851		21.1214	0.02634		20.714	0.05193
20.727	0.00886		20.733	0.0189		21.1408	0.02644		20.733	0.0506
20.746	0.00884		20.752	0.0194		21.1602	0.02652		20.752	0.0466
20.765	0.00952		20.771	0.01986		21.1796	0.02658		20.771	0.04527
20.784	0.01016		20.79	0.02016		21.199	0.02661		20.79	0.04527
20.803	0.01117		20.809	0.02034		21.2185	0.02651		20.809	0.0466
20.822	0.01183		20.828	0.02061		21.2379	0.02641		20.828	0.03728
20.841	0.01269		20.847	0.021		21.2573	0.02646		20.847	0.04927
20.86	0.01367		20.866	0.02118		21.2767	0.02652		20.866	0.03595
20.879	0.01446		20.885	0.02116		21.2961	0.02651		20.885	0.05193
20.898	0.01487		20.904	0.02108		21.3155	0.02639		20.904	0.04394
20.917	0.01525		20.923	0.02127		21.3349	0.02624		20.923	0.04794
20.936	0.01544		20.942	0.02133		21.3543	0.02613		20.942	0.03595
20.955	0.01582		20.961	0.021		21.3737	0.02608		20.961	0.04394
20.974	0.01644		20.98	0.02073		21.3931	0.02595		20.98	0.04527
20.993	0.01662		20.999	0.02042		21.4125	0.0258		20.999	0.04394
21.012	0.017		21.018	0.02021		21.4319	0.02578		21.018	0.05459
21.031	0.01741		21.037	0.02004		21.4513	0.02565		21.037	0.05193
21.05	0.01751		21.056	0.01992		21.4707	0.02546		21.056	0.04794
21.069	0.01721		21.075	0.01973		21.4901	0.02503		21.075	0.04927
21.088	0.01664		21.094	0.01945		21.5095	0.02456		21.094	0.04527
21.107	0.01574		21.113	0.01952		21.5289	0.02405		21.113	0.04527
21.126	0.01532		21.132	0.01933		21.5483	0.02358		21.132	0.04394
21.145	0.01501		21.151	0.01911		21.5678	0.02316		21.151	0.03728
21.164	0.01417		21.17	0.01859		21.5872	0.02283		21.17	0.04128
21.183	0.01375		21.189	0.01829		21.6065	0.02265		21.189	0.04261
21.202	0.01273		21.208	0.01801		21.626	0.02263		21.208	0.04794
21.221	0.01213		21.227	0.0179		21.6454	0.02269		21.227	0.0466
21.24	0.0114		21.246	0.01772		21.6648	0.02295		21.246	0.04394
21.259	0.0104		21.265	0.01731		21.6842	0.02327		21.265	0.03995
21.278	0.00934		21.284	0.01697		21.7036	0.02371		21.284	0.0466
21.297	0.00917		21.303	0.01689		21.723	0.02417		21.303	0.04261
21.316	0.00876		21.322	0.01646		21.7424	0.02475		21.322	0.04927
21.335	0.00832		21.341	0.0161		21.7618	0.02543		21.341	0.05193
21.354	0.00875		21.36	0.01569		21.7812	0.0262		21.36	0.04527
21.373	0.00917		21.379	0.01549		21.8006	0.02695		21.379	0.0466
21.392	0.00958		21.398	0.01529		21.82	0.02767		21.398	0.05459
21.411	0.00955		21.417	0.0153		21.8394	0.02846		21.417	0.03595
21.43	0.00944		21.436	0.01531		21.8588	0.02919		21.436	0.04527
21.449	0.00961		21.455	0.01526		21.8782	0.02991		21.455	0.03462
21.468	0.0101		21.474	0.01516		21.8976	0.03069		21.474	0.04794
21.487	0.01042		21.493	0.01498		21.917	0.03153		21.493	0.04261
21.506	0.01087		21.512	0.01504		21.9364	0.03238		21.512	0.03862
21.525	0.011		21.531	0.01517		21.9558	0.03326		21.531	0.04128
21.544	0.0111		21.55	0.01515		21.9752	0.03413		21.55	0.05193
21.563	0.01081		21.569	0.01526		21.9947	0.035		21.569	0.03728
21.582	0.01039		21.588	0.01564		22.0141	0.03588		21.588	0.04927
21.601	0.01044		21.607	0.01601		22.0335	0.03683		21.607	0.04794
21.62	0.01055		21.626	0.01639		22.0529	0.03773		21.626	0.04794
21.639	0.01091		21.645	0.01689		22.0723	0.0386		21.645	0.05726
21.658	0.01136		21.664	0.01726		22.0917	0.03953		21.664	0.0506
21.677	0.01181		21.683	0.01761		22.1111	0.04052		21.683	0.04927
21.696	0.01135		21.702	0.01793		22.1305	0.04153		21.702	0.05992
21.715	0.01105		21.721	0.01819		22.1499	0.04259		21.721	0.04394
21.734	0.01115		21.74	0.01848		22.1693	0.04361		21.74	0.06658
21.753	0.0115		21.759	0.01883		22.1887	0.04469		21.759	0.03995
21.772	0.0112		21.778	0.01939		22.2081	0.04576		21.778	0.0506
21.791	0.01128		21.797	0.01987		22.2275	0.0469		21.797	0.04794
21.81	0.01115		21.816	0.02041		22.2469	0.0478		21.816	0.05859
21.829	0.01116		21.835	0.02128		22.2663	0.04856		21.835	0.05326
21.848	0.01107		21.854	0.02192		22.2857	0.04913		21.854	0.06391
21.867	0.01108		21.873	0.0226		22.3051	0.04963		21.873	0.04261
21.886	0.01109		21.892	0.02309		22.3245	0.05001		21.892	0.05726
21.905	0.01158		21.911	0.02393		22.3439	0.05023		21.911	0.04927
21.924	0.01171		21.93	0.025		22.3634	0.05021		21.93	0.06258
21.943	0.01259		21.949	0.02608		22.3828	0.05011		21.949	0.05992
21.962	0.01338		21.968	0.02764		22.4022	0.05		21.968	0.06258
21.981	0.01453		21.987	0.02876		22.4216	0.04971		21.987	0.05193
22	0.01602		22.006	0.02966		22.441	0.04937		22.006	0.07324
22.019	0.01781		22.025	0.03072		22.4604	0.04895		22.025	0.06258
22.038	0.01848		22.044	0.03194		22.4798	0.04861		22.044	0.07324
22.057	0.0196		22.063	0.03322		22.4992	0.0484		22.063	0.05326
22.076	0.02102		22.082	0.03431		22.5186	0.04815		22.082	0.06391
22.095	0.02293		22.101	0.03558		22.538	0.04777		22.101	0.05459
22.114	0.02513		22.12	0.03621		22.5574	0.04738		22.12	0.0719
22.133	0.0278		22.139	0.0375		22.5768	0.04698		22.139	0.06125
22.152	0.02993		22.158	0.03861		22.5962	0.04659		22.158	0.0759
22.171	0.03137		22.177	0.03954		22.6156	0.04607		22.177	0.05593
22.19	0.03283		22.196	0.04001		22.635	0.04553		22.196	0.07057
22.209	0.03493		22.215	0.04057		22.6544	0.04489		22.215	0.06391
22.228	0.03709		22.234	0.04098		22.6738	0.0443		22.234	0.06658
22.247	0.03906		22.253	0.04166		22.6932	0.04364		22.253	0.06924
22.266	0.04037		22.272	0.04193		22.7126	0.0428		22.272	0.06258
22.285	0.04117		22.291	0.04229		22.732	0.04184		22.291	0.05859
22.304	0.04134		22.31	0.04256		22.7514	0.04086		22.31	0.07324
22.323	0.04172		22.329	0.04285		22.7708	0.03983		22.329	0.0719
22.342	0.04081		22.348	0.04297		22.7903	0.03881		22.348	0.07856
22.361	0.03972		22.367	0.04315		22.8097	0.03788		22.367	0.06791
22.38	0.03836		22.386	0.04277		22.8291	0.0369		22.386	0.06258
22.399	0.03643		22.405	0.04248		22.8485	0.03606		22.405	0.06525
22.418	0.03357		22.424	0.04217		22.8679	0.03529		22.424	0.0719
22.437	0.03141		22.443	0.04171		22.8873	0.03444		22.443	0.06125
22.456	0.02943		22.462	0.04146		22.9067	0.03359		22.462	0.07324
22.475	0.02743		22.481	0.04117		22.9261	0.03279		22.481	0.06525
22.494	0.02535		22.5	0.04061		22.9455	0.03203		22.5	0.06391
22.513	0.02332		22.519	0.03991		22.9649	0.03137		22.519	0.07057
22.532	0.02124		22.538	0.03933		22.9843	0.0308		22.538	0.05992
22.551	0.01901		22.557	0.03873		23.0037	0.0303		22.557	0.07057
22.57	0.01786		22.576	0.03802		23.0231	0.02983		22.576	0.05726
22.589	0.01716		22.595	0.03725		23.0425	0.02942		22.595	0.05992
22.608	0.01649		22.614	0.03641		23.0619	0.02907		22.614	0.0719
22.627	0.01551		22.633	0.03569		23.0813	0.02867		22.633	0.0719
22.646	0.01471		22.652	0.0349		23.1007	0.02827		22.652	0.06791
22.665	0.01408		22.671	0.03413		23.1201	0.02791		22.671	0.06391
22.684	0.01368		22.69	0.03337		23.1395	0.0275		22.69	0.05326
22.703	0.01333		22.709	0.03266		23.159	0.02724		22.709	0.05992
22.722	0.01317		22.728	0.03214		23.1784	0.02688		22.728	0.06258
22.741	0.01337		22.747	0.03137		23.1978	0.02647		22.747	0.06258
22.76	0.01371		22.766	0.0308		23.2172	0.0259		22.766	0.06658
22.779	0.01366		22.785	0.03		23.2366	0.02533		22.785	0.06258
22.798	0.01396		22.804	0.02912		23.256	0.02476		22.804	0.05859
22.817	0.01425		22.823	0.02833		23.2754	0.02431		22.823	0.06525
22.836	0.01468		22.842	0.02783		23.2948	0.02399		22.842	0.04394
22.855	0.01494		22.861	0.02761		23.3142	0.02376		22.861	0.05859
22.874	0.0146		22.88	0.02698		23.3336	0.02353		22.88	0.05193
22.893	0.01445		22.899	0.0265		23.353	0.02348		22.899	0.05459
22.912	0.01404		22.918	0.02632		23.3724	0.02353		22.918	0.05326
22.931	0.01381		22.937	0.02573		23.3918	0.02361		22.937	0.0759
22.95	0.01358		22.956	0.02536		23.4112	0.02369		22.956	0.05459
22.969	0.01317		22.975	0.02483		23.4306	0.02387		22.975	0.07057
22.988	0.01257		22.994	0.02432		23.45	0.02413		22.994	0.04394
23.007	0.01201		23.013	0.02377		23.4694	0.02436		23.013	0.05326
23.026	0.01154		23.032	0.02355		23.4888	0.0244		23.032	0.0506
23.045	0.01077		23.051	0.0231		23.5083	0.02436		23.051	0.06391
23.064	0.00996		23.07	0.02235		23.5277	0.02419		23.07	0.05593
23.083	0.00981		23.089	0.02193		23.547	0.02399		23.089	0.05992
23.102	0.01045		23.108	0.0214		23.5665	0.0237		23.108	0.0466
23.121	0.01077		23.127	0.02091		23.5859	0.0234		23.127	0.05726
23.14	0.01076		23.146	0.02029		23.6053	0.02313		23.146	0.04128
23.159	0.01064		23.165	0.02019		23.6247	0.02292		23.165	0.06258
23.178	0.01084		23.184	0.01995		23.6441	0.02269		23.184	0.05459
23.197	0.01034		23.203	0.01956		23.6635	0.02241		23.203	0.05593
23.216	0.00969		23.222	0.01898		23.6829	0.02215		23.222	0.04527
23.235	0.00923		23.241	0.01878		23.7023	0.02209		23.241	0.06924
23.254	0.00871		23.26	0.01848		23.7217	0.0221		23.26	0.04794
23.273	0.00874		23.279	0.01808		23.7411	0.02212		23.279	0.06924
23.292	0.00849		23.298	0.01776		23.7605	0.02219		23.298	0.04794
23.311	0.00812		23.317	0.0173		23.7799	0.02231		23.317	0.05193
23.33	0.00771		23.336	0.01677		23.7993	0.02235		23.336	0.05193
23.349	0.00719		23.355	0.01649		23.8187	0.02237		23.355	0.06658
23.368	0.00691		23.374	0.01622		23.8381	0.02218		23.374	0.04927
23.387	0.00681		23.393	0.01607		23.8575	0.02196		23.393	0.05859
23.406	0.00686		23.412	0.01586		23.8769	0.02187		23.412	0.04527
23.425	0.0066		23.431	0.01548		23.8964	0.02194		23.431	0.05992
23.444	0.00632		23.45	0.01495		23.9157	0.02207		23.45	0.04128
23.463	0.00681		23.469	0.01455		23.9352	0.02225		23.469	0.05726
23.482	0.00702		23.488	0.01438		23.9546	0.02253		23.488	0.04794
23.501	0.00682		23.507	0.0141		23.974	0.02288		23.507	0.05593
23.52	0.00673		23.526	0.01388		23.9934	0.02314		23.526	0.04128
23.539	0.00638		23.545	0.01381		24.0128	0.02328		23.545	0.06258
23.558	0.0064		23.564	0.01363		24.0322	0.02335		23.564	0.04128
23.577	0.00646		23.583	0.01349		24.0516	0.02338		23.583	0.06658
23.596	0.00652		23.602	0.01333		24.071	0.02346		23.602	0.04394
23.615	0.00681		23.621	0.01321		24.0904	0.02352		23.621	0.04527
23.634	0.0068		23.64	0.01316		24.1098	0.02352		23.64	0.04794
23.653	0.00685		23.659	0.01292		24.1292	0.02354		23.659	0.05726
23.672	0.00668		23.678	0.01278		24.1486	0.02354		23.678	0.04128
23.691	0.00661		23.697	0.0124		24.168	0.02369		23.697	0.05726
23.71	0.00624		23.716	0.01205		24.1874	0.02381		23.716	0.04261
23.729	0.00619		23.735	0.01169		24.2068	0.02406		23.735	0.04927
23.748	0.00599		23.754	0.01168		24.2262	0.02443		23.754	0.03995
23.767	0.00624		23.773	0.01165		24.2456	0.02487		23.773	0.04794
23.786	0.00604		23.792	0.01175		24.265	0.02532		23.792	0.0466
23.805	0.00577		23.811	0.01185		24.2844	0.02564		23.811	0.04927
23.824	0.00572		23.83	0.01161		24.3039	0.02582		23.83	0.03995
23.843	0.00619		23.849	0.0116		24.3233	0.02598		23.849	0.0506
23.862	0.00593		23.868	0.01177		24.3427	0.02604		23.868	0.03995
23.881	0.00601		23.887	0.01144		24.3621	0.02607		23.887	0.0506
23.9	0.00636		23.906	0.01144		24.3815	0.0261		23.906	0.03995
23.919	0.0067		23.925	0.01134		24.4009	0.02618		23.925	0.04128
23.938	0.00674		23.944	0.01169		24.4203	0.02621		23.944	0.03329
23.957	0.00689		23.963	0.01205		24.4397	0.02618		23.963	0.04261
23.976	0.00673		23.982	0.01235		24.4591	0.02614		23.982	0.03728
23.995	0.00643		24.001	0.01229		24.4785	0.02614		24.001	0.03862
24.014	0.00615		24.02	0.01241		24.4979	0.02618		24.02	0.03196
24.033	0.00598		24.039	0.01268		24.5173	0.02637		24.039	0.04394
24.052	0.00617		24.058	0.01305		24.5367	0.02652		24.058	0.03462
24.071	0.00662		24.077	0.01323		24.5561	0.02676		24.077	0.03728
24.09	0.00662		24.096	0.01324		24.5755	0.02695		24.096	0.03728
24.109	0.00714		24.115	0.01322		24.5949	0.02708		24.115	0.03595
24.128	0.00745		24.134	0.01315		24.6143	0.02712		24.134	0.02663
24.147	0.00803		24.153	0.01317		24.6337	0.02711		24.153	0.03595
24.166	0.00868		24.172	0.01333		24.6531	0.02711		24.172	0.03196
24.185	0.00975		24.191	0.01352		24.6725	0.02705		24.191	0.03862
24.204	0.0105		24.21	0.01361		24.6919	0.02696		24.21	0.03862
24.223	0.01094		24.229	0.01368		24.7114	0.02696		24.229	0.03329
24.242	0.01107		24.248	0.01375		24.7308	0.02697		24.248	0.02796
24.261	0.01178		24.267	0.01378		24.7502	0.02704		24.267	0.03862
24.28	0.01223		24.286	0.01386		24.7696	0.02706		24.286	0.03063
24.299	0.01208		24.305	0.014		24.789	0.02716		24.305	0.03728
24.318	0.01146		24.324	0.01419		24.8084	0.0274		24.324	0.02929
24.337	0.01121		24.343	0.01424		24.8278	0.02783		24.343	0.03329
24.356	0.01076		24.362	0.01398		24.8472	0.02842		24.362	0.02397
24.375	0.0104		24.381	0.01373		24.8666	0.02911		24.381	0.03462
24.394	0.00997		24.4	0.01356		24.886	0.02988		24.4	0.03063
24.413	0.00944		24.419	0.0135		24.9054	0.03076		24.419	0.03196
24.432	0.00934		24.438	0.01355		24.9248	0.03166		24.438	0.02264
24.451	0.00906		24.457	0.01331		24.9442	0.03242		24.457	0.03063
24.47	0.00841		24.476	0.01306		24.9636	0.03292		24.476	0.02663
24.489	0.0077		24.495	0.01286		24.983	0.03347		24.495	0.03462
24.508	0.00769		24.514	0.01256		25.0024	0.03417		24.514	0.02397
24.527	0.00709		24.533	0.01249		25.0218	0.03499		24.533	0.03595
24.546	0.0066		24.552	0.01234		25.0412	0.03601		24.552	0.02264
24.565	0.00601		24.571	0.01221		25.0606	0.03712		24.571	0.03728
24.584	0.00527		24.59	0.01203		25.08	0.03839		24.59	0.03063
24.603	0.00473		24.609	0.01169		25.0995	0.03989		24.609	0.03595
24.622	0.00472		24.628	0.01156		25.1189	0.0413		24.628	0.0253
24.641	0.00435		24.647	0.01125		25.1383	0.04258		24.647	0.03329
24.66	0.00395		24.666	0.01117		25.1577	0.04372		24.666	0.03196
24.679	0.00405		24.685	0.01105		25.1771	0.04503		24.685	0.03462
24.698	0.0041		24.704	0.01122		25.1965	0.04637		24.704	0.03462
24.717	0.005		24.723	0.01111		25.2159	0.04783		24.723	0.03995
24.736	0.00521		24.742	0.01103		25.2353	0.04935		24.742	0.03063
24.755	0.00577		24.761	0.01077		25.2547	0.05082		24.761	0.03862
24.774	0.00626		24.78	0.01041		25.2741	0.05241		24.78	0.03329
24.793	0.00656		24.799	0.01058		25.2935	0.05407		24.799	0.04527
24.812	0.00653		24.818	0.01046		25.3129	0.05568		24.818	0.03995
24.831	0.00666		24.837	0.01069		25.3323	0.05739		24.837	0.04128
24.85	0.0068		24.856	0.01139		25.3517	0.05915		24.856	0.04128
24.869	0.00687		24.875	0.01165		25.3711	0.06095		24.875	0.04794
24.888	0.00696		24.894	0.01174		25.3905	0.06273		24.894	0.03595
24.907	0.00645		24.913	0.01206		25.4099	0.06454		24.913	0.0506
24.926	0.00679		24.932	0.01232		25.4293	0.06632		24.932	0.03462
24.945	0.00668		24.951	0.01269		25.4488	0.06795		24.951	0.04527
24.964	0.0064		24.97	0.01334		25.4682	0.06953		24.97	0.04261
24.983	0.00621		24.989	0.01366		25.4875	0.07106		24.989	0.04394
25.002	0.00607		25.008	0.01398		25.507	0.07256		25.008	0.04527
25.021	0.00583		25.027	0.01466		25.5264	0.07406		25.027	0.0466
25.04	0.00634		25.046	0.01512		25.5458	0.07556		25.046	0.04128
25.059	0.00738		25.065	0.01571		25.5652	0.07703		25.065	0.05859
25.078	0.00826		25.084	0.01651		25.5846	0.07828		25.084	0.04394
25.097	0.00978		25.103	0.0174		25.604	0.07941		25.103	0.05326
25.116	0.01021		25.122	0.01837		25.6234	0.08048		25.122	0.05326
25.135	0.01151		25.141	0.01933		25.6428	0.08141		25.141	0.04794
25.154	0.01311		25.16	0.02039		25.6622	0.08234		25.16	0.05459
25.173	0.01434		25.179	0.02129		25.6816	0.0832		25.179	0.05193
25.192	0.01542		25.198	0.02227		25.701	0.08391		25.198	0.05326
25.211	0.01642		25.217	0.02345		25.7204	0.08457		25.217	0.04927
25.23	0.01729		25.236	0.02481		25.7398	0.08526		25.236	0.05326
25.249	0.01888		25.255	0.02637		25.7592	0.08591		25.255	0.04394
25.268	0.02088		25.274	0.02797		25.7786	0.08626		25.274	0.05459
25.287	0.02303		25.293	0.02961		25.798	0.08645		25.293	0.04927
25.306	0.02492		25.312	0.0315		25.8174	0.08645		25.312	0.06258
25.325	0.02626		25.331	0.0338		25.8368	0.08619		25.331	0.05992
25.344	0.02778		25.35	0.03616		25.8562	0.08575		25.35	0.05726
25.363	0.02968		25.369	0.03846		25.8757	0.08497		25.369	0.04927
25.382	0.03131		25.388	0.04068		25.8951	0.0838		25.388	0.05859
25.401	0.03282		25.407	0.04301		25.9145	0.08248		25.407	0.05593
25.42	0.03459		25.426	0.04574		25.9339	0.08106		25.426	0.06525
25.439	0.03605		25.445	0.04846		25.9533	0.07967		25.445	0.05593
25.458	0.0375		25.464	0.05147		25.9727	0.07822		25.464	0.06391
25.477	0.03896		25.483	0.05468		25.9921	0.07667		25.483	0.05459
25.496	0.04138		25.502	0.05755		26.0115	0.07513		25.502	0.06391
25.515	0.04458		25.521	0.06029		26.0309	0.07348		25.521	0.05593
25.534	0.04739		25.54	0.06275		26.0503	0.07174		25.54	0.06525
25.553	0.04992		25.559	0.06516		26.0697	0.0698		25.559	0.05459
25.572	0.05238		25.578	0.06754		26.0891	0.06769		25.578	0.0719
25.591	0.05483		25.597	0.0698		26.1085	0.06568		25.597	0.05859
25.61	0.05791		25.616	0.07182		26.1279	0.06378		25.616	0.07057
25.629	0.06296		25.635	0.07378		26.1473	0.06203		25.635	0.06391
25.648	0.0675		25.654	0.0756		26.1667	0.06021		25.654	0.0719
25.667	0.07213		25.673	0.07684		26.1861	0.05833		25.673	0.05593
25.686	0.07664		25.692	0.07821		26.2055	0.05633		25.692	0.06258
25.705	0.08115		25.711	0.07899		26.2249	0.05417		25.711	0.05992
25.724	0.08504		25.73	0.07971		26.2444	0.05206		25.73	0.07324
25.743	0.0894		25.749	0.08015		26.2638	0.04996		25.749	0.05859
25.762	0.09185		25.768	0.0804		26.2832	0.04802		25.768	0.06258
25.781	0.09264		25.787	0.08072		26.3026	0.04631		25.787	0.05992
25.8	0.09277		25.806	0.08027		26.322	0.0447		25.806	0.07457
25.819	0.09217		25.825	0.079		26.3414	0.04314		25.825	0.06125
25.838	0.09071		25.844	0.07768		26.3608	0.0416		25.844	0.0719
25.857	0.08838		25.863	0.07659		26.3802	0.04017		25.863	0.06125
25.876	0.08551		25.882	0.07517		26.3996	0.03877		25.882	0.06525
25.895	0.08055		25.901	0.07353		26.419	0.03746		25.901	0.06125
25.914	0.07433		25.92	0.07137		26.4384	0.0364		25.92	0.06258
25.933	0.06829		25.939	0.06876		26.4578	0.03542		25.939	0.06791
25.952	0.06153		25.958	0.06636		26.4772	0.03456		25.958	0.06125
25.971	0.05448		25.977	0.06377		26.4966	0.03362		25.977	0.06391
25.99	0.04797		25.996	0.06074		26.516	0.0327		25.996	0.05992
26.009	0.0427		26.015	0.05763		26.5354	0.03173		26.015	0.06391
26.028	0.03708		26.034	0.05457		26.5548	0.03083		26.034	0.06258
26.047	0.03218		26.053	0.0515		26.5742	0.0302		26.053	0.06658
26.066	0.02756		26.072	0.04827		26.5936	0.02979		26.072	0.05992
26.085	0.02374		26.091	0.04497		26.613	0.02951		26.091	0.06125
26.104	0.02039		26.11	0.04187		26.6324	0.02939		26.11	0.05593
26.123	0.01796		26.129	0.03867		26.6519	0.0293		26.129	0.05459
26.142	0.01517		26.148	0.03563		26.6713	0.02918		26.148	0.06125
26.161	0.01295		26.167	0.03298		26.6907	0.02899		26.167	0.05593
26.18	0.01155		26.186	0.03045		26.7101	0.02879		26.186	0.05859
26.199	0.01073		26.205	0.02794		26.7295	0.0284		26.205	0.06125
26.218	0.0099		26.224	0.02565		26.7489	0.02796		26.224	0.05193
26.237	0.00942		26.243	0.02361		26.7683	0.02767		26.243	0.05859
26.256	0.0088		26.262	0.02177		26.7877	0.02741		26.262	0.0506
26.275	0.00824		26.281	0.02001		26.8071	0.02719		26.281	0.05726
26.294	0.00802		26.3	0.01815		26.8265	0.02696		26.3	0.05326
26.313	0.00801		26.319	0.0165		26.8459	0.02674		26.319	0.05726
26.332	0.0078		26.338	0.01528		26.8653	0.02651		26.338	0.04927
26.351	0.0071		26.357	0.01439		26.8847	0.02637		26.357	0.05326
26.37	0.00716		26.376	0.01365		26.9041	0.02626		26.376	0.05459
26.389	0.00744		26.395	0.01291		26.9235	0.02622		26.395	0.05593
26.408	0.00712		26.414	0.01252		26.9429	0.02622		26.414	0.05459
26.427	0.00711		26.433	0.01187		26.9623	0.02636		26.433	0.05459
26.446	0.00645		26.452	0.01116		26.9817	0.02647		26.452	0.05459
26.465	0.00577		26.471	0.01078		27.0011	0.0266		26.471	0.05459
26.484	0.00553		26.49	0.01055		27.0206	0.02661		26.49	0.04794
26.503	0.00516		26.509	0.0103		27.04	0.02657		26.509	0.0506
26.522	0.00484		26.528	0.01008		27.0594	0.0265		26.528	0.04527
26.541	0.00403		26.547	0.01008		27.0788	0.02638		26.547	0.05193
26.56	0.0034		26.566	0.01003		27.0982	0.02622		26.566	0.04261
26.579	0.00305		26.585	0.01003		27.1176	0.026		26.585	0.04261
26.598	0.00301		26.604	0.00976		27.137	0.0257		26.604	0.0466
26.617	0.0029		26.623	0.00967		27.1564	0.0254		26.623	0.04794
26.636	0.00268		26.642	0.00979		27.1758	0.02513		26.642	0.04394
26.655	0.00259		26.661	0.00939		27.1952	0.02496		26.661	0.0466
26.674	0.00261		26.68	0.00937		27.2146	0.02479		26.68	0.03728
26.693	0.00255		26.699	0.00921		27.234	0.02464		26.699	0.04261
26.712	0.00277		26.718	0.00934		27.2534	0.02454		26.718	0.0506
26.731	0.00268		26.737	0.0091		27.2728	0.0244		26.737	0.0466
26.75	0.00326		26.756	0.00877		27.2922	0.0242		26.756	0.03595
26.769	0.00344		26.775	0.00841		27.3116	0.02394		26.775	0.03462
26.788	0.00343		26.794	0.0085		27.331	0.02367		26.794	0.02929
26.807	0.00369		26.813	0.00852		27.3504	0.02348		26.813	0.03595
26.826	0.00333		26.832	0.00847		27.3698	0.02332		26.832	0.03595
26.845	0.00333		26.851	0.00827		27.3892	0.0231		26.851	0.03862
26.864	0.00345		26.87	0.00806		27.4087	0.02279		26.87	0.04128
26.883	0.0032		26.889	0.00795		27.428	0.02251		26.889	0.03329
26.902	0.0032		26.908	0.00791		27.4475	0.02234		26.908	0.03728
26.921	0.00321		26.927	0.00769		27.4669	0.02221		26.927	0.03329
26.94	0.00342		26.946	0.00757		27.4863	0.02224		26.946	0.03728
26.959	0.00319		26.965	0.00754		27.5057	0.0223		26.965	0.03196
26.978	0.00303		26.984	0.00755		27.5251	0.02246		26.984	0.03462
26.997	0.00277		27.003	0.00752		27.5445	0.02261		27.003	0.02663
27.016	0.00275		27.022	0.00751		27.5639	0.02268		27.022	0.03595
27.035	0.0029		27.041	0.00754		27.5833	0.02261		27.041	0.03995
27.054	0.00326		27.06	0.00746		27.6027	0.0225		27.06	0.03728
27.073	0.00352		27.079	0.00731		27.6221	0.02245		27.079	0.03329
27.092	0.00378		27.098	0.00725		27.6415	0.02254		27.098	0.03329
27.111	0.00368		27.117	0.00733		27.6609	0.02268		27.117	0.0253
27.13	0.00379		27.136	0.00726		27.6803	0.02294		27.136	0.03595
27.149	0.00384		27.155	0.0071		27.6997	0.0233		27.155	0.03196
27.168	0.00392		27.174	0.00714		27.7191	0.02376		27.174	0.03329
27.187	0.00408		27.193	0.00719		27.7385	0.02424		27.193	0.03329
27.206	0.00432		27.212	0.00699		27.7579	0.02468		27.212	0.03595
27.225	0.00427		27.231	0.00675		27.7773	0.02503		27.231	0.03063
27.244	0.00422		27.25	0.00671		27.7967	0.02533		27.25	0.03728
27.263	0.00421		27.269	0.0068		27.8162	0.0257		27.269	0.02663
27.282	0.00419		27.288	0.00693		27.8356	0.02614		27.288	0.03329
27.301	0.00427		27.307	0.00681		27.855	0.02663		27.307	0.02929
27.32	0.00367		27.326	0.00679		27.8744	0.02711		27.326	0.03995
27.339	0.00286		27.345	0.0068		27.8938	0.02757		27.345	0.03995
27.358	0.00221		27.364	0.0068		27.9132	0.02794		27.364	0.03329
27.377	0.0016		27.383	0.00682		27.9326	0.02828		27.383	0.02929
27.396	0.00137		27.402	0.00679		27.952	0.02846		27.402	0.03595
27.415	0.00132		27.421	0.00692		27.9714	0.02853		27.421	0.03196
27.434	0.00138		27.44	0.00681		27.9908	0.02843		27.44	0.03462
27.453	0.00139		27.459	0.00671		28.0102	0.02836		27.459	0.03728
27.472	0.000555313		27.478	0.00662		28.0296	0.02839		27.478	0.03329
27.491	0.000404014		27.497	0.00653		28.049	0.02851		27.497	0.03728
27.51	0.000448538		27.516	0.00646		28.0684	0.02867		27.516	0.03728
27.529	0.000775048		27.535	0.00653		28.0878	0.02886		27.535	0.03462
27.548	0.00124		27.554	0.00653		28.1072	0.02905		27.554	0.04394
27.567	0.00167		27.573	0.00665		28.1266	0.02932		27.573	0.03595
27.586	0.00173		27.592	0.00662		28.146	0.02953		27.592	0.03063
27.605	0.0018		27.611	0.00637		28.1654	0.02966		27.611	0.03862
27.624	0.00181		27.63	0.00645		28.1849	0.02951		27.63	0.03595
27.643	0.00192		27.649	0.00655		28.2042	0.02932		27.649	0.04128
27.662	0.00212		27.668	0.00666		28.2237	0.02914		27.668	0.03462
27.681	0.00257		27.687	0.00682		28.2431	0.02893		27.687	0.03862
27.7	0.00277		27.706	0.00701		28.2625	0.02875		27.706	0.04261
27.719	0.00288		27.725	0.00735		28.2819	0.02849		27.725	0.03728
27.738	0.00287		27.744	0.00767		28.3013	0.02824		27.744	0.03462
27.757	0.00276		27.763	0.00798		28.3207	0.02803		27.763	0.03995
27.776	0.00296		27.782	0.00841		28.3401	0.02777		27.782	0.03728
27.795	0.00307		27.801	0.00863		28.3595	0.02742		27.801	0.04261
27.814	0.00307		27.82	0.00907		28.3789	0.02711		27.82	0.02929
27.833	0.00284		27.839	0.00945		28.3983	0.02692		27.839	0.04261
27.852	0.00227		27.858	0.0099		28.4177	0.02674		27.858	0.04128
27.871	0.00239		27.877	0.01034		28.4371	0.02652		27.877	0.04394
27.89	0.0025		27.896	0.01101		28.4565	0.02624		27.896	0.03196
27.909	0.00295		27.915	0.01162		28.4759	0.02584		27.915	0.03595
27.928	0.00317		27.934	0.0122		28.4953	0.02542		27.934	0.03329
27.947	0.0032		27.953	0.01275		28.5147	0.02498		27.953	0.0466
27.966	0.00301		27.972	0.0133		28.5341	0.0245		27.972	0.03329
27.985	0.00353		27.991	0.01394		28.5535	0.02403		27.991	0.04261
28.004	0.00464		28.01	0.0146		28.5729	0.02366		28.01	0.02929
28.023	0.00614		28.029	0.01517		28.5924	0.02339		28.029	0.04128
28.042	0.00686		28.048	0.01558		28.6118	0.02315		28.048	0.02929
28.061	0.0078		28.067	0.01601		28.6312	0.02284		28.067	0.03595
28.08	0.00924		28.086	0.0165		28.6506	0.02247		28.086	0.03329
28.099	0.01039		28.105	0.01688		28.67	0.02213		28.105	0.0466
28.118	0.01179		28.124	0.01731		28.6894	0.02179		28.124	0.03196
28.137	0.01281		28.143	0.01757		28.7088	0.02136		28.143	0.03728
28.156	0.01401		28.162	0.01769		28.7282	0.02094		28.162	0.03595
28.175	0.01469		28.181	0.01804		28.7476	0.02052		28.181	0.03995
28.194	0.01521		28.2	0.01829		28.767	0.02015		28.2	0.03462
28.213	0.01562		28.219	0.01848		28.7864	0.01989		28.219	0.03862
28.232	0.01563		28.238	0.01863		28.8058	0.01971		28.238	0.03196
28.251	0.01576		28.257	0.01855		28.8252	0.01943		28.257	0.03595
28.27	0.01611		28.276	0.01863		28.8446	0.01909		28.276	0.02929
28.289	0.01578		28.295	0.0186		28.864	0.01885		28.295	0.03063
28.308	0.01531		28.314	0.01842		28.8834	0.01857		28.314	0.03196
28.327	0.01449		28.333	0.01827		28.9028	0.01827		28.333	0.03329
28.346	0.0136		28.352	0.01812		28.9222	0.01801		28.352	0.02929
28.365	0.01324		28.371	0.01792		28.9416	0.01791		28.371	0.03329
28.384	0.01274		28.39	0.0173		28.9611	0.01802		28.39	0.02929
28.403	0.01197		28.409	0.01683		28.9805	0.01837		28.409	0.03462
28.422	0.01058		28.428	0.01608		28.9999	0.01879		28.428	0.03728
28.441	0.01016		28.447	0.01572		29.0193	0.01914		28.447	0.03196
28.46	0.01003		28.466	0.01523		29.0387	0.01942		28.466	0.02929
28.479	0.00923		28.485	0.01468		29.0581	0.01957		28.485	0.03462
28.498	0.00837		28.504	0.01402		29.0775	0.01957		28.504	0.03329
28.517	0.0071		28.523	0.01363		29.0969	0.01942		28.523	0.03196
28.536	0.0063		28.542	0.01286		29.1163	0.01909		28.542	0.03462
28.555	0.00591		28.561	0.01222		29.1357	0.0188		28.561	0.03462
28.574	0.00585		28.58	0.01173		29.1551	0.01856		28.58	0.03862
28.593	0.00573		28.599	0.01118		29.1745	0.01848		28.599	0.02796
28.612	0.00549		28.618	0.01056		29.1939	0.01854		28.618	0.03063
28.631	0.00537		28.637	0.01017		29.2133	0.01872		28.637	0.03063
28.65	0.00531		28.656	0.00961		29.2327	0.01899		28.656	0.03595
28.669	0.00451		28.675	0.00915		29.2521	0.01916		28.675	0.03063
28.688	0.00418		28.694	0.0086		29.2715	0.01944		28.694	0.03329
28.707	0.00374		28.713	0.00827		29.2909	0.01962		28.713	0.04261
28.726	0.00346		28.732	0.00789		29.3103	0.01978		28.732	0.03329
28.745	0.00335		28.751	0.00747		29.3297	0.01998		28.751	0.03995
28.764	0.003		28.77	0.00733		29.3492	0.02017		28.77	0.03329
28.783	0.00283		28.789	0.00704		29.3686	0.02029		28.789	0.03462
28.802	0.00264		28.808	0.00671		29.388	0.02034		28.808	0.03063
28.821	0.00259		28.827	0.00644		29.4074	0.02035		28.827	0.03329
28.84	0.00198		28.846	0.00638		29.4268	0.02047		28.846	0.03728
28.859	0.00102		28.865	0.00627		29.4462	0.02051		28.865	0.04261
28.878	0.000472037		28.884	0.00609		29.4656	0.02064		28.884	0.03995
28.897	0.000192525		28.903	0.00594		29.485	0.02071		28.903	0.03462
28.916	0		28.922	0.0059		29.5044	0.02081		28.922	0.03995
28.935	0.000207366		28.941	0.00592		29.5238	0.02094		28.941	0.03728
28.954	0.000385463		28.96	0.00591		29.5432	0.02119		28.96	0.03329
28.973	0.000592211		28.979	0.00579		29.5626	0.02146		28.979	0.03995
28.992	0.000617565		28.998	0.00566		29.582	0.02174		28.998	0.02663
29.011	0.000864508		29.017	0.00569		29.6014	0.02205		29.017	0.03462
29.03	0.00129		29.036	0.0057		29.6208	0.02237		29.036	0.03595
29.049	0.00132		29.055	0.00553		29.6402	0.0227		29.055	0.03862
29.068	0.00188		29.074	0.00547		29.6596	0.02305		29.074	0.02796
29.087	0.00208		29.093	0.00547		29.679	0.02342		29.093	0.03995
29.106	0.00225		29.112	0.00549		29.6984	0.02381		29.112	0.03995
29.125	0.00232		29.131	0.00554		29.7178	0.02421		29.131	0.04527
29.144	0.00262		29.15	0.00555		29.7372	0.02463		29.15	0.02796
29.163	0.00261		29.169	0.0057		29.7567	0.02506		29.169	0.03995
29.182	0.00295		29.188	0.00598		29.7761	0.02551		29.188	0.03995
29.201	0.00268		29.207	0.00624		29.7955	0.02598		29.207	0.04527
29.22	0.00252		29.226	0.00626		29.8149	0.02647		29.226	0.03728
29.239	0.00194		29.245	0.00645		29.8343	0.02697		29.245	0.03196
29.258	0.00219		29.264	0.00651		29.8537	0.02748		29.264	0.03329
29.277	0.00203		29.283	0.00653		29.8731	0.02802		29.283	0.04261
29.296	0.00157		29.302	0.0069		29.8925	0.02857		29.302	0.02663
29.315	0.00164		29.321	0.00682		29.9119	0.02914		29.321	0.03995
29.334	0.00209		29.34	0.00696		29.9313	0.02972		29.34	0.03462
29.353	0.00217		29.359	0.00736		29.9507	0.03032		29.359	0.03995
29.372	0.00158		29.378	0.00753		29.9701	0.03094		29.378	0.03063
29.391	0.00192		29.397	0.00824		29.9895	0.03157		29.397	0.04527
29.41	0.00212		29.416	0.00828		30.0089	0.03222		29.416	0.03329
29.429	0.00195		29.435	0.00883					29.435	0.03862
29.448	0.00203		29.454	0.00926					29.454	0.03196
29.467	0.00192		29.473	0.00961					29.473	0.03995
29.486	0.00192		29.492	0.00997					29.492	0.03196
29.505	0.00178		29.511	0.01044					29.511	0.04794
29.524	0.00233		29.53	0.01093					29.53	0.03728
29.543	0.00269		29.549	0.01125					29.549	0.04394
29.562	0.00355		29.568	0.01159					29.568	0.03196
29.581	0.004		29.587	0.01193					29.587	0.04527
29.6	0.00467		29.606	0.01228					29.606	0.03462
29.619	0.0054		29.625	0.01263					29.625	0.03862
29.638	0.0071		29.644	0.013					29.644	0.03063
29.657	0.00806		29.663	0.01337					29.663	0.04394
29.676	0.00941		29.682	0.01375					29.682	0.02929
29.695	0.01131		29.701	0.01413					29.701	0.04527
29.714	0.01279		29.72	0.01452					29.72	0.03462
29.733	0.01365		29.739	0.01492					29.739	0.04927
29.752	0.01436		29.758	0.01533					29.758	0.03862
29.771	0.01598		29.777	0.01575					29.777	0.04927
29.79	0.01719		29.796	0.01617					29.796	0.03862
29.809	0.01798		29.815	0.0166					29.815	0.0466
29.828	0.01839		29.834	0.01704					29.834	0.03462
29.847	0.01863		29.853	0.01748					29.853	0.05326
29.866	0.01868		29.872	0.01793					29.872	0.03196
29.885	0.01856		29.891	0.01839					29.891	0.04128
29.904	0.01826		29.91	0.01886					29.91	0.04394
29.923	0.01779		29.929	0.01933					29.929	0.04261
29.942	0.01713		29.948	0.01981					29.948	0.03862
29.961	0.0163		29.967	0.0203					29.967	0.05193
29.98	0.0153		29.986	0.0208					29.986	0.02929
29.999	0.01412		30.005	0.0213					30.005	0.04394
28.618	0.00894
28.637	0.00847
28.656	0.00831
28.675	0.00813
28.694	0.0078
28.713	0.00749
28.732	0.00733
28.751	0.00705
28.77	0.00676
28.789	0.00673
28.808	0.00683
28.827	0.00687
28.846	0.00711
28.865	0.00739
28.884	0.00756
28.903	0.00767
28.922	0.0077
28.941	0.00776
28.96	0.0078
28.979	0.00773
28.998	0.00766
29.017	0.00764
29.036	0.00761
29.055	0.00756
29.074	0.00762
29.093	0.00753
29.112	0.00747
29.131	0.00741
29.15	0.00712
29.169	0.00701
29.188	0.00719
29.207	0.00697
29.226	0.00677
29.245	0.00678
29.264	0.00684
29.283	0.00678
29.302	0.00664
29.321	0.00666
29.34	0.00678
29.359	0.00662
29.378	0.00658
29.397	0.0067
29.416	0.00701
29.435	0.00728
29.454	0.00753
29.473	0.00781
29.492	0.00836
29.511	0.00901
29.53	0.00958
29.549	0.00991
29.568	0.01026
29.587	0.01064
29.606	0.01103
29.625	0.01144
29.644	0.01187
29.663	0.01231
29.682	0.01278
29.701	0.01327
29.72	0.01377
29.739	0.01429
29.758	0.01484
29.777	0.0154
29.796	0.01598
29.815	0.01657
29.834	0.01719
29.853	0.01783
29.872	0.01848
29.891	0.01916
29.91	0.01985
29.929	0.02056
29.948	0.02129
29.967	0.02204
29.986	0.02281
30.005	0.0236

## Sheet: Figure 2c
EtOH volume	size/ nm	error bar
10	39	5
20	14	2
40	9	2
80	5	2

## Sheet: Figure 2g
Temperature	Weight loss	Temperature	Weight loss	Temperature	Weight loss	Temperature	Weight loss		Coloum A, C, E, and G represent the X-axis (temperature) of TG analysis.
25	247.579	25	239.938	25	231.88	25	264.875
25.0833	247.579	25.0833	239.938	25.0833	231.88	25.0833	264.875
25.1667	247.579	25.1667	239.938	25.1667	231.88	25.1667	264.81
25.25	247.579	25.25	239.899	25.25	231.88	25.25	264.81		Coloum B, D, F and H represent the normalized Y-axis (weight loss) of TG analysis.
25.3333	247.556	25.3333	239.899	25.3333	231.852	25.3333	264.744
25.4167	247.556	25.4167	239.899	25.4167	231.852	25.4167	264.744
25.5	247.532	25.5	239.899	25.5	231.852	25.5	264.744
25.5833	247.532	25.5833	239.86	25.5833	231.852	25.5833	264.744
25.6667	247.532	25.6667	239.86	25.6667	231.852	25.6667	264.744
25.75	247.532	25.75	239.86	25.75	231.823	25.75	264.744
25.8333	247.532	25.8333	239.86	25.8333	231.823	25.8333	264.744
25.9167	247.509	25.9167	239.86	25.9167	231.795	25.9167	264.744
26	247.509	26	239.86	26	231.795	26	264.744
26.0833	247.509	26.0833	239.86	26.0833	231.795	26.0833	264.744
26.1667	247.485	26.1667	239.822	26.1667	231.795	26.1667	264.744
26.25	247.485	26.25	239.822	26.25	231.766	26.25	264.679
26.3333	247.462	26.3333	239.822	26.3333	231.766	26.3333	264.679
26.4167	247.462	26.4167	239.822	26.4167	231.766	26.4167	264.679
26.5	247.462	26.5	239.822	26.5	231.738	26.5	264.679
26.5833	247.439	26.5833	239.783	26.5833	231.738	26.5833	264.679
26.6667	247.415	26.6667	239.783	26.6667	231.738	26.6667	264.679
26.75	247.415	26.75	239.783	26.75	231.709	26.75	264.613
26.8333	247.415	26.8333	239.783	26.8333	231.709	26.8333	264.613
26.9167	247.392	26.9167	239.744	26.9167	231.681	26.9167	264.613
27	247.392	27	239.744	27	231.681	27	264.613
27.0833	247.368	27.0833	239.744	27.0833	231.681	27.0833	264.548
27.1667	247.368	27.1667	239.744	27.1667	231.681	27.1667	264.548
27.25	247.368	27.25	239.705	27.25	231.652	27.25	264.548
27.3333	247.368	27.3333	239.705	27.3333	231.652	27.3333	264.548
27.4167	247.345	27.4167	239.705	27.4167	231.652	27.4167	264.482
27.5	247.345	27.5	239.705	27.5	231.652	27.5	264.482
27.5833	247.345	27.5833	239.667	27.5833	231.624	27.5833	264.482
27.6667	247.345	27.6667	239.667	27.6667	231.624	27.6667	264.482
27.75	247.345	27.75	239.667	27.75	231.595	27.75	264.482
27.8333	247.322	27.8333	239.667	27.8333	231.595	27.8333	264.417
27.9167	247.322	27.9167	239.667	27.9167	231.595	27.9167	264.417
28	247.322	28	239.667	28	231.567	28	264.417
28.0833	247.298	28.0833	239.628	28.0833	231.567	28.0833	264.351
28.1667	247.298	28.1667	239.628	28.1667	231.567	28.1667	264.351
28.25	247.298	28.25	239.628	28.25	231.567	28.25	264.351
28.3333	247.275	28.3333	239.589	28.3333	231.538	28.3333	264.351
28.4167	247.275	28.4167	239.589	28.4167	231.538	28.4167	264.351
28.5	247.275	28.5	239.589	28.5	231.538	28.5	264.351
28.5833	247.275	28.5833	239.589	28.5833	231.51	28.5833	264.351
28.6667	247.251	28.6667	239.589	28.6667	231.51	28.6667	264.286
28.75	247.251	28.75	239.589	28.75	231.51	28.75	264.286
28.8333	247.251	28.8333	239.589	28.8333	231.51	28.8333	264.286
28.9167	247.228	28.9167	239.589	28.9167	231.481	28.9167	264.286
29	247.228	29	239.55	29	231.481	29	264.22
29.0833	247.228	29.0833	239.55	29.0833	231.481	29.0833	264.22
29.1667	247.228	29.1667	239.55	29.1667	231.481	29.1667	264.22
29.25	247.205	29.25	239.511	29.25	231.453	29.25	264.155
29.3333	247.205	29.3333	239.511	29.3333	231.453	29.3333	264.155
29.4167	247.205	29.4167	239.511	29.4167	231.453	29.4167	264.155
29.5	247.205	29.5	239.511	29.5	231.453	29.5	264.155
29.5833	247.181	29.5833	239.473	29.5833	231.424	29.5833	264.089
29.6667	247.158	29.6667	239.473	29.6667	231.424	29.6667	264.089
29.75	247.158	29.75	239.473	29.75	231.424	29.75	264.089
29.8333	247.158	29.8333	239.473	29.8333	231.424	29.8333	264.089
29.9167	247.134	29.9167	239.434	29.9167	231.396	29.9167	264.024
30	247.134	30	239.434	30	231.396	30	264.024
30.0833	247.134	30.0833	239.434	30.0833	231.396	30.0833	264.024
30.1667	247.111	30.1667	239.434	30.1667	231.396	30.1667	264.024
30.25	247.088	30.25	239.434	30.25	231.368	30.25	264.024
30.3333	247.088	30.3333	239.395	30.3333	231.368	30.3333	263.958
30.4167	247.088	30.4167	239.395	30.4167	231.368	30.4167	263.958
30.5	247.064	30.5	239.395	30.5	231.368	30.5	263.958
30.5833	247.064	30.5833	239.395	30.5833	231.368	30.5833	263.958
30.6667	247.041	30.6667	239.395	30.6667	231.339	30.6667	263.958
30.75	247.041	30.75	239.356	30.75	231.339	30.75	263.893
30.8333	247.041	30.8333	239.356	30.8333	231.311	30.8333	263.893
30.9167	247.018	30.9167	239.356	30.9167	231.311	30.9167	263.893
31	247.018	31	239.356	31	231.311	31	263.893
31.0833	246.994	31.0833	239.356	31.0833	231.282	31.0833	263.827
31.1667	246.994	31.1667	239.318	31.1667	231.282	31.1667	263.827
31.25	246.994	31.25	239.279	31.25	231.282	31.25	263.761
31.3333	246.971	31.3333	239.279	31.3333	231.254	31.3333	263.761
31.4167	246.971	31.4167	239.279	31.4167	231.254	31.4167	263.761
31.5	246.947	31.5	239.279	31.5	231.254	31.5	263.761
31.5833	246.947	31.5833	239.279	31.5833	231.225	31.5833	263.761
31.6667	246.924	31.6667	239.24	31.6667	231.225	31.6667	263.696
31.75	246.924	31.75	239.24	31.75	231.225	31.75	263.696
31.8333	246.901	31.8333	239.201	31.8333	231.197	31.8333	263.63
31.9167	246.901	31.9167	239.201	31.9167	231.197	31.9167	263.63
32	246.877	32	239.201	32	231.197	32	263.565
32.0833	246.877	32.0833	239.162	32.0833	231.168	32.0833	263.565
32.1667	246.854	32.1667	239.162	32.1667	231.168	32.1667	263.565
32.25	246.854	32.25	239.124	32.25	231.14	32.25	263.499
32.3333	246.83	32.3333	239.124	32.3333	231.14	32.3333	263.434
32.4167	246.83	32.4167	239.124	32.4167	231.14	32.4167	263.434
32.5	246.807	32.5	239.085	32.5	231.111	32.5	263.434
32.5833	246.807	32.5833	239.085	32.5833	231.111	32.5833	263.368
32.6667	246.784	32.6667	239.085	32.6667	231.111	32.6667	263.368
32.75	246.784	32.75	239.046	32.75	231.083	32.75	263.368
32.8333	246.76	32.8333	239.046	32.8333	231.054	32.8333	263.303
32.9167	246.76	32.9167	239.046	32.9167	231.054	32.9167	263.237
33	246.737	33	239.007	33	231.054	33	263.237
33.0833	246.737	33.0833	239.007	33.0833	231.026	33.0833	263.237
33.1667	246.713	33.1667	238.969	33.1667	231.026	33.1667	263.172
33.25	246.713	33.25	238.969	33.25	231.026	33.25	263.172
33.3333	246.69	33.3333	238.93	33.3333	230.997	33.3333	263.172
33.4167	246.667	33.4167	238.93	33.4167	230.997	33.4167	263.106
33.5	246.667	33.5	238.93	33.5	230.969	33.5	263.106
33.5833	246.643	33.5833	238.891	33.5833	230.969	33.5833	263.041
33.6667	246.62	33.6667	238.891	33.6667	230.94	33.6667	263.041
33.75	246.62	33.75	238.891	33.75	230.94	33.75	262.975
33.8333	246.596	33.8333	238.852	33.8333	230.94	33.8333	262.975
33.9167	246.573	33.9167	238.813	33.9167	230.912	33.9167	262.91
34	246.573	34	238.813	34	230.912	34	262.91
34.0833	246.55	34.0833	238.813	34.0833	230.883	34.0833	262.844
34.1667	246.55	34.1667	238.775	34.1667	230.883	34.1667	262.844
34.25	246.526	34.25	238.775	34.25	230.855	34.25	262.779
34.3333	246.503	34.3333	238.736	34.3333	230.855	34.3333	262.779
34.4167	246.503	34.4167	238.736	34.4167	230.855	34.4167	262.713
34.5	246.48	34.5	238.697	34.5	230.826	34.5	262.713
34.5833	246.48	34.5833	238.697	34.5833	230.798	34.5833	262.647
34.6667	246.456	34.6667	238.658	34.6667	230.798	34.6667	262.647
34.75	246.433	34.75	238.658	34.75	230.769	34.75	262.582
34.8333	246.433	34.8333	238.62	34.8333	230.769	34.8333	262.582
34.9167	246.409	34.9167	238.581	34.9167	230.769	34.9167	262.516
35	246.386	35	238.581	35	230.741	35	262.516
35.0833	246.386	35.0833	238.542	35.0833	230.741	35.0833	262.451
35.1667	246.363	35.1667	238.542	35.1667	230.712	35.1667	262.451
35.25	246.339	35.25	238.503	35.25	230.712	35.25	262.385
35.3333	246.339	35.3333	238.503	35.3333	230.684	35.3333	262.385
35.4167	246.316	35.4167	238.465	35.4167	230.684	35.4167	262.32
35.5	246.292	35.5	238.465	35.5	230.655	35.5	262.254
35.5833	246.292	35.5833	238.426	35.5833	230.655	35.5833	262.254
35.6667	246.269	35.6667	238.426	35.6667	230.627	35.6667	262.189
35.75	246.246	35.75	238.387	35.75	230.598	35.75	262.189
35.8333	246.246	35.8333	238.387	35.8333	230.598	35.8333	262.123
35.9167	246.222	35.9167	238.348	35.9167	230.57	35.9167	262.058
36	246.199	36	238.348	36	230.57	36	262.058
36.0833	246.175	36.0833	238.309	36.0833	230.541	36.0833	261.992
36.1667	246.152	36.1667	238.309	36.1667	230.541	36.1667	261.927
36.25	246.152	36.25	238.271	36.25	230.513	36.25	261.927
36.3333	246.129	36.3333	238.271	36.3333	230.513	36.3333	261.861
36.4167	246.105	36.4167	238.232	36.4167	230.484	36.4167	261.796
36.5	246.082	36.5	238.232	36.5	230.484	36.5	261.796
36.5833	246.082	36.5833	238.193	36.5833	230.456	36.5833	261.73
36.6667	246.058	36.6667	238.154	36.6667	230.456	36.6667	261.73
36.75	246.035	36.75	238.154	36.75	230.427	36.75	261.664
36.8333	246.035	36.8333	238.116	36.8333	230.399	36.8333	261.599
36.9167	246.012	36.9167	238.116	36.9167	230.399	36.9167	261.599
37	245.988	37	238.077	37	230.37	37	261.533
37.0833	245.965	37.0833	238.038	37.0833	230.37	37.0833	261.533
37.1667	245.941	37.1667	238.038	37.1667	230.342	37.1667	261.468
37.25	245.941	37.25	237.999	37.25	230.342	37.25	261.402
37.3333	245.918	37.3333	237.96	37.3333	230.313	37.3333	261.337
37.4167	245.895	37.4167	237.96	37.4167	230.285	37.4167	261.337
37.5	245.871	37.5	237.922	37.5	230.285	37.5	261.271
37.5833	245.848	37.5833	237.922	37.5833	230.256	37.5833	261.271
37.6667	245.848	37.6667	237.883	37.6667	230.228	37.6667	261.206
37.75	245.825	37.75	237.844	37.75	230.228	37.75	261.14
37.8333	245.801	37.8333	237.844	37.8333	230.199	37.8333	261.14
37.9167	245.778	37.9167	237.805	37.9167	230.199	37.9167	261.075
38	245.754	38	237.767	38	230.171	38	261.009
38.0833	245.731	38.0833	237.728	38.0833	230.142	38.0833	260.944
38.1667	245.731	38.1667	237.728	38.1667	230.142	38.1667	260.944
38.25	245.708	38.25	237.689	38.25	230.114	38.25	260.878
38.3333	245.684	38.3333	237.65	38.3333	230.114	38.3333	260.813
38.4167	245.661	38.4167	237.65	38.4167	230.085	38.4167	260.813
38.5	245.637	38.5	237.611	38.5	230.057	38.5	260.747
38.5833	245.614	38.5833	237.573	38.5833	230.057	38.5833	260.682
38.6667	245.591	38.6667	237.573	38.6667	230.028	38.6667	260.682
38.75	245.567	38.75	237.534	38.75	230	38.75	260.616
38.8333	245.567	38.8333	237.534	38.8333	230	38.8333	260.55
38.9167	245.544	38.9167	237.495	38.9167	229.972	38.9167	260.485
39	245.52	39	237.456	39	229.943	39	260.419
39.0833	245.497	39.0833	237.418	39.0833	229.943	39.0833	260.419
39.1667	245.474	39.1667	237.418	39.1667	229.915	39.1667	260.354
39.25	245.45	39.25	237.379	39.25	229.886	39.25	260.288
39.3333	245.427	39.3333	237.34	39.3333	229.886	39.3333	260.223
39.4167	245.403	39.4167	237.34	39.4167	229.858	39.4167	260.223
39.5	245.38	39.5	237.301	39.5	229.829	39.5	260.157
39.5833	245.357	39.5833	237.262	39.5833	229.829	39.5833	260.092
39.6667	245.333	39.6667	237.262	39.6667	229.801	39.6667	260.026
39.75	245.31	39.75	237.224	39.75	229.772	39.75	259.961
39.8333	245.287	39.8333	237.185	39.8333	229.772	39.8333	259.895
39.9167	245.263	39.9167	237.185	39.9167	229.744	39.9167	259.895
40	245.24	40	237.146	40	229.715	40	259.83
40.0833	245.216	40.0833	237.107	40.0833	229.715	40.0833	259.764
40.1667	245.193	40.1667	237.069	40.1667	229.687	40.1667	259.699
40.25	245.17	40.25	237.069	40.25	229.658	40.25	259.699
40.3333	245.146	40.3333	237.03	40.3333	229.63	40.3333	259.633
40.4167	245.123	40.4167	236.991	40.4167	229.63	40.4167	259.567
40.5	245.099	40.5	236.952	40.5	229.601	40.5	259.502
40.5833	245.076	40.5833	236.914	40.5833	229.573	40.5833	259.436
40.6667	245.053	40.6667	236.914	40.6667	229.544	40.6667	259.371
40.75	245.029	40.75	236.875	40.75	229.544	40.75	259.305
40.8333	245.006	40.8333	236.836	40.8333	229.516	40.8333	259.305
40.9167	244.982	40.9167	236.836	40.9167	229.487	40.9167	259.24
41	244.959	41	236.797	41	229.487	41	259.174
41.0833	244.936	41.0833	236.758	41.0833	229.459	41.0833	259.109
41.1667	244.912	41.1667	236.72	41.1667	229.43	41.1667	259.043
41.25	244.889	41.25	236.681	41.25	229.402	41.25	258.978
41.3333	244.865	41.3333	236.642	41.3333	229.402	41.3333	258.912
41.4167	244.842	41.4167	236.603	41.4167	229.373	41.4167	258.912
41.5	244.819	41.5	236.603	41.5	229.345	41.5	258.847
41.5833	244.795	41.5833	236.565	41.5833	229.316	41.5833	258.781
41.6667	244.772	41.6667	236.526	41.6667	229.316	41.6667	258.716
41.75	244.725	41.75	236.487	41.75	229.288	41.75	258.65
41.8333	244.702	41.8333	236.448	41.8333	229.259	41.8333	258.585
41.9167	244.678	41.9167	236.409	41.9167	229.231	41.9167	258.519
42	244.655	42	236.409	42	229.202	42	258.453
42.0833	244.632	42.0833	236.371	42.0833	229.202	42.0833	258.388
42.1667	244.608	42.1667	236.332	42.1667	229.174	42.1667	258.322
42.25	244.585	42.25	236.293	42.25	229.145	42.25	258.322
42.3333	244.561	42.3333	236.254	42.3333	229.117	42.3333	258.257
42.4167	244.515	42.4167	236.216	42.4167	229.088	42.4167	258.191
42.5	244.491	42.5	236.177	42.5	229.088	42.5	258.126
42.5833	244.468	42.5833	236.138	42.5833	229.06	42.5833	258.06
42.6667	244.444	42.6667	236.099	42.6667	229.031	42.6667	257.995
42.75	244.421	42.75	236.099	42.75	229.003	42.75	257.929
42.8333	244.398	42.8333	236.06	42.8333	228.974	42.8333	257.864
42.9167	244.351	42.9167	236.022	42.9167	228.974	42.9167	257.798
43	244.327	43	235.983	43	228.946	43	257.733
43.0833	244.304	43.0833	235.944	43.0833	228.917	43.0833	257.667
43.1667	244.281	43.1667	235.905	43.1667	228.889	43.1667	257.602
43.25	244.257	43.25	235.867	43.25	228.86	43.25	257.536
43.3333	244.21	43.3333	235.828	43.3333	228.832	43.3333	257.471
43.4167	244.187	43.4167	235.789	43.4167	228.832	43.4167	257.405
43.5	244.164	43.5	235.75	43.5	228.803	43.5	257.339
43.5833	244.14	43.5833	235.712	43.5833	228.775	43.5833	257.274
43.6667	244.094	43.6667	235.673	43.6667	228.746	43.6667	257.208
43.75	244.07	43.75	235.634	43.75	228.718	43.75	257.143
43.8333	244.047	43.8333	235.595	43.8333	228.689	43.8333	257.077
43.9167	244.023	43.9167	235.556	43.9167	228.661	43.9167	257.012
44	244	44	235.518	44	228.632	44	256.946
44.0833	243.953	44.0833	235.479	44.0833	228.632	44.0833	256.881
44.1667	243.93	44.1667	235.44	44.1667	228.604	44.1667	256.815
44.25	243.906	44.25	235.401	44.25	228.576	44.25	256.684
44.3333	243.883	44.3333	235.363	44.3333	228.547	44.3333	256.619
44.4167	243.836	44.4167	235.324	44.4167	228.519	44.4167	256.553
44.5	243.813	44.5	235.285	44.5	228.49	44.5	256.488
44.5833	243.789	44.5833	235.246	44.5833	228.462	44.5833	256.422
44.6667	243.766	44.6667	235.207	44.6667	228.433	44.6667	256.356
44.75	243.719	44.75	235.169	44.75	228.405	44.75	256.291
44.8333	243.696	44.8333	235.13	44.8333	228.405	44.8333	256.225
44.9167	243.649	44.9167	235.091	44.9167	228.376	44.9167	256.16
45	243.626	45	235.052	45	228.348	45	256.094
45.0833	243.602	45.0833	235.014	45.0833	228.319	45.0833	255.963
45.1667	243.556	45.1667	234.936	45.1667	228.291	45.1667	255.898
45.25	243.532	45.25	234.897	45.25	228.262	45.25	255.832
45.3333	243.509	45.3333	234.858	45.3333	228.234	45.3333	255.767
45.4167	243.462	45.4167	234.82	45.4167	228.205	45.4167	255.701
45.5	243.439	45.5	234.781	45.5	228.177	45.5	255.57
45.5833	243.415	45.5833	234.742	45.5833	228.148	45.5833	255.505
45.6667	243.368	45.6667	234.703	45.6667	228.12	45.6667	255.439
45.75	243.345	45.75	234.665	45.75	228.091	45.75	255.374
45.8333	243.298	45.8333	234.626	45.8333	228.091	45.8333	255.308
45.9167	243.275	45.9167	234.587	45.9167	228.063	45.9167	255.242
46	243.251	46	234.548	46	228.034	46	255.111
46.0833	243.205	46.0833	234.51	46.0833	228.006	46.0833	255.046
46.1667	243.181	46.1667	234.471	46.1667	227.977	46.1667	254.98
46.25	243.134	46.25	234.393	46.25	227.949	46.25	254.915
46.3333	243.111	46.3333	234.354	46.3333	227.92	46.3333	254.849
46.4167	243.088	46.4167	234.316	46.4167	227.892	46.4167	254.718
46.5	243.041	46.5	234.277	46.5	227.863	46.5	254.653
46.5833	243.018	46.5833	234.238	46.5833	227.835	46.5833	254.587
46.6667	242.971	46.6667	234.199	46.6667	227.806	46.6667	254.522
46.75	242.947	46.75	234.161	46.75	227.778	46.75	254.456
46.8333	242.901	46.8333	234.122	46.8333	227.749	46.8333	254.391
46.9167	242.877	46.9167	234.083	46.9167	227.721	46.9167	254.26
47	242.83	47	234.005	47	227.692	47	254.194
47.0833	242.807	47.0833	233.967	47.0833	227.664	47.0833	254.128
47.1667	242.76	47.1667	233.928	47.1667	227.635	47.1667	253.997
47.25	242.737	47.25	233.889	47.25	227.607	47.25	253.932
47.3333	242.69	47.3333	233.85	47.3333	227.578	47.3333	253.866
47.4167	242.643	47.4167	233.812	47.4167	227.55	47.4167	253.735
47.5	242.62	47.5	233.773	47.5	227.521	47.5	253.67
47.5833	242.573	47.5833	233.695	47.5833	227.493	47.5833	253.604
47.6667	242.55	47.6667	233.656	47.6667	227.464	47.6667	253.539
47.75	242.503	47.75	233.618	47.75	227.436	47.75	253.408
47.8333	242.48	47.8333	233.579	47.8333	227.407	47.8333	253.342
47.9167	242.433	47.9167	233.54	47.9167	227.379	47.9167	253.277
48	242.386	48	233.501	48	227.35	48	253.145
48.0833	242.363	48.0833	233.424	48.0833	227.322	48.0833	253.08
48.1667	242.316	48.1667	233.385	48.1667	227.265	48.1667	253.014
48.25	242.292	48.25	233.346	48.25	227.236	48.25	252.883
48.3333	242.246	48.3333	233.307	48.3333	227.208	48.3333	252.818
48.4167	242.222	48.4167	233.269	48.4167	227.179	48.4167	252.752
48.5	242.175	48.5	233.191	48.5	227.151	48.5	252.621
48.5833	242.129	48.5833	233.152	48.5833	227.123	48.5833	252.556
48.6667	242.105	48.6667	233.114	48.6667	227.094	48.6667	252.49
48.75	242.058	48.75	233.075	48.75	227.066	48.75	252.359
48.8333	242.012	48.8333	233.036	48.8333	227.037	48.8333	252.294
48.9167	241.988	48.9167	232.959	48.9167	227.009	48.9167	252.163
49	241.941	49	232.92	49	226.98	49	252.097
49.0833	241.895	49.0833	232.881	49.0833	226.952	49.0833	252.031
49.1667	241.871	49.1667	232.842	49.1667	226.923	49.1667	251.9
49.25	241.825	49.25	232.803	49.25	226.866	49.25	251.835
49.3333	241.801	49.3333	232.726	49.3333	226.838	49.3333	251.704
49.4167	241.754	49.4167	232.687	49.4167	226.809	49.4167	251.638
49.5	241.708	49.5	232.648	49.5	226.781	49.5	251.573
49.5833	241.684	49.5833	232.61	49.5833	226.752	49.5833	251.442
49.6667	241.637	49.6667	232.571	49.6667	226.724	49.6667	251.376
49.75	241.591	49.75	232.493	49.75	226.695	49.75	251.311
49.8333	241.544	49.8333	232.454	49.8333	226.667	49.8333	251.18
49.9167	241.52	49.9167	232.416	49.9167	226.638	49.9167	251.114
50	241.474	50	232.377	50	226.581	50	250.983
50.0833	241.427	50.0833	232.299	50.0833	226.553	50.0833	250.917
50.1667	241.38	50.1667	232.261	50.1667	226.524	50.1667	250.852
50.25	241.357	50.25	232.222	50.25	226.496	50.25	250.721
50.3333	241.31	50.3333	232.144	50.3333	226.467	50.3333	250.655
50.4167	241.263	50.4167	232.105	50.4167	226.439	50.4167	250.524
50.5	241.216	50.5	232.067	50.5	226.41	50.5	250.459
50.5833	241.17	50.5833	231.989	50.5833	226.382	50.5833	250.328
50.6667	241.123	50.6667	231.95	50.6667	226.325	50.6667	250.262
50.75	241.099	50.75	231.912	50.75	226.296	50.75	250.131
50.8333	241.053	50.8333	231.873	50.8333	226.268	50.8333	250.066
50.9167	241.006	50.9167	231.795	50.9167	226.239	50.9167	249.934
51	240.959	51	231.756	51	226.211	51	249.869
51.0833	240.912	51.0833	231.718	51.0833	226.182	51.0833	249.738
51.1667	240.865	51.1667	231.679	51.1667	226.125	51.1667	249.672
51.25	240.842	51.25	231.601	51.25	226.097	51.25	249.541
51.3333	240.795	51.3333	231.563	51.3333	226.068	51.3333	249.476
51.4167	240.749	51.4167	231.485	51.4167	226.04	51.4167	249.345
51.5	240.702	51.5	231.446	51.5	226.011	51.5	249.279
51.5833	240.655	51.5833	231.408	51.5833	225.954	51.5833	249.148
51.6667	240.608	51.6667	231.369	51.6667	225.926	51.6667	249.083
51.75	240.561	51.75	231.291	51.75	225.897	51.75	248.952
51.8333	240.515	51.8333	231.252	51.8333	225.869	51.8333	248.886
51.9167	240.468	51.9167	231.214	51.9167	225.84	51.9167	248.755
52	240.421	52	231.136	52	225.812	52	248.689
52.0833	240.398	52.0833	231.097	52.0833	225.755	52.0833	248.558
52.1667	240.351	52.1667	231.059	52.1667	225.726	52.1667	248.493
52.25	240.304	52.25	230.981	52.25	225.698	52.25	248.362
52.3333	240.257	52.3333	230.942	52.3333	225.67	52.3333	248.231
52.4167	240.211	52.4167	230.903	52.4167	225.641	52.4167	248.165
52.5	240.164	52.5	230.826	52.5	225.584	52.5	248.034
52.5833	240.117	52.5833	230.787	52.5833	225.556	52.5833	247.969
52.6667	240.07	52.6667	230.748	52.6667	225.527	52.6667	247.837
52.75	240.023	52.75	230.671	52.75	225.499	52.75	247.772
52.8333	239.977	52.8333	230.632	52.8333	225.47	52.8333	247.641
52.9167	239.93	52.9167	230.593	52.9167	225.413	52.9167	247.51
53	239.883	53	230.516	53	225.385	53	247.444
53.0833	239.836	53.0833	230.477	53.0833	225.356	53.0833	247.313
53.1667	239.789	53.1667	230.438	53.1667	225.328	53.1667	247.248
53.25	239.743	53.25	230.361	53.25	225.271	53.25	247.117
53.3333	239.696	53.3333	230.322	53.3333	225.242	53.3333	247.051
53.4167	239.649	53.4167	230.244	53.4167	225.214	53.4167	246.92
53.5	239.602	53.5	230.206	53.5	225.185	53.5	246.789
53.5833	239.556	53.5833	230.167	53.5833	225.128	53.5833	246.723
53.6667	239.485	53.6667	230.128	53.6667	225.1	53.6667	246.592
53.75	239.439	53.75	230.05	53.75	225.071	53.75	246.461
53.8333	239.392	53.8333	230.012	53.8333	225.043	53.8333	246.396
53.9167	239.345	53.9167	229.973	53.9167	224.986	53.9167	246.265
54	239.298	54	229.895	54	224.957	54	246.199
54.0833	239.251	54.0833	229.857	54.0833	224.929	54.0833	246.068
54.1667	239.205	54.1667	229.818	54.1667	224.9	54.1667	245.937
54.25	239.158	54.25	229.74	54.25	224.843	54.25	245.872
54.3333	239.111	54.3333	229.701	54.3333	224.815	54.3333	245.74
54.4167	239.041	54.4167	229.624	54.4167	224.786	54.4167	245.609
54.5	238.994	54.5	229.585	54.5	224.758	54.5	245.544
54.5833	238.947	54.5833	229.546	54.5833	224.729	54.5833	245.413
54.6667	238.901	54.6667	229.469	54.6667	224.672	54.6667	245.282
54.75	238.854	54.75	229.43	54.75	224.644	54.75	245.216
54.8333	238.807	54.8333	229.391	54.8333	224.615	54.8333	245.085
54.9167	238.737	54.9167	229.314	54.9167	224.558	54.9167	244.954
55	238.69	55	229.275	55	224.53	55	244.889
55.0833	238.643	55.0833	229.197	55.0833	224.501	55.0833	244.758
55.1667	238.573	55.1667	229.159	55.1667	224.473	55.1667	244.692
55.25	238.526	55.25	229.12	55.25	224.416	55.25	244.561
55.3333	238.48	55.3333	229.042	55.3333	224.387	55.3333	244.43
55.4167	238.433	55.4167	229.003	55.4167	224.359	55.4167	244.364
55.5	238.363	55.5	228.965	55.5	224.33	55.5	244.233
55.5833	238.316	55.5833	228.887	55.5833	224.274	55.5833	244.102
55.6667	238.269	55.6667	228.848	55.6667	224.245	55.6667	243.971
55.75	238.222	55.75	228.81	55.75	224.217	55.75	243.906
55.8333	238.152	55.8333	228.732	55.8333	224.16	55.8333	243.775
55.9167	238.105	55.9167	228.693	55.9167	224.131	55.9167	243.644
56	238.058	56	228.655	56	224.103	56	243.578
56.0833	237.988	56.0833	228.577	56.0833	224.046	56.0833	243.447
56.1667	237.941	56.1667	228.538	56.1667	224.017	56.1667	243.316
56.25	237.895	56.25	228.461	56.25	223.989	56.25	243.25
56.3333	237.825	56.3333	228.422	56.3333	223.932	56.3333	243.119
56.4167	237.778	56.4167	228.383	56.4167	223.903	56.4167	242.988
56.5	237.731	56.5	228.306	56.5	223.875	56.5	242.923
56.5833	237.661	56.5833	228.267	56.5833	223.846	56.5833	242.792
56.6667	237.614	56.6667	228.189	56.6667	223.789	56.6667	242.661
56.75	237.544	56.75	228.15	56.75	223.761	56.75	242.595
56.8333	237.497	56.8333	228.112	56.8333	223.732	56.8333	242.464
56.9167	237.45	56.9167	228.034	56.9167	223.675	56.9167	242.333
57	237.38	57	227.995	57	223.647	57	242.267
57.0833	237.333	57.0833	227.957	57.0833	223.618	57.0833	242.136
57.1667	237.263	57.1667	227.879	57.1667	223.561	57.1667	242.005
57.25	237.216	57.25	227.84	57.25	223.533	57.25	241.94
57.3333	237.146	57.3333	227.801	57.3333	223.504	57.3333	241.809
57.4167	237.099	57.4167	227.724	57.4167	223.447	57.4167	241.678
57.5	237.029	57.5	227.685	57.5	223.419	57.5	241.612
57.5833	236.982	57.5833	227.608	57.5833	223.39	57.5833	241.481
57.6667	236.912	57.6667	227.569	57.6667	223.333	57.6667	241.35
57.75	236.865	57.75	227.53	57.75	223.305	57.75	241.284
57.8333	236.795	57.8333	227.452	57.8333	223.276	57.8333	241.153
57.9167	236.749	57.9167	227.414	57.9167	223.219	57.9167	241.022
58	236.678	58	227.375	58	223.191	58	240.957
58.0833	236.632	58.0833	227.297	58.0833	223.162	58.0833	240.826
58.1667	236.561	58.1667	227.259	58.1667	223.105	58.1667	240.695
58.25	236.515	58.25	227.22	58.25	223.077	58.25	240.629
58.3333	236.444	58.3333	227.142	58.3333	223.048	58.3333	240.498
58.4167	236.398	58.4167	227.104	58.4167	222.991	58.4167	240.367
58.5	236.327	58.5	227.026	58.5	222.963	58.5	240.301
58.5833	236.257	58.5833	226.987	58.5833	222.934	58.5833	240.17
58.6667	236.211	58.6667	226.948	58.6667	222.877	58.6667	240.039
58.75	236.14	58.75	226.871	58.75	222.849	58.75	239.974
58.8333	236.094	58.8333	226.832	58.8333	222.821	58.8333	239.843
58.9167	236.023	58.9167	226.793	58.9167	222.764	58.9167	239.777
59	235.953	59	226.716	59	222.735	59	239.646
59.0833	235.906	59.0833	226.677	59.0833	222.707	59.0833	239.515
59.1667	235.836	59.1667	226.638	59.1667	222.65	59.1667	239.45
59.25	235.766	59.25	226.599	59.25	222.621	59.25	239.318
59.3333	235.719	59.3333	226.522	59.3333	222.593	59.3333	239.187
59.4167	235.649	59.4167	226.483	59.4167	222.536	59.4167	239.122
59.5	235.579	59.5	226.444	59.5	222.507	59.5	238.991
59.5833	235.532	59.5833	226.367	59.5833	222.479	59.5833	238.925
59.6667	235.462	59.6667	226.328	59.6667	222.422	59.6667	238.794
59.75	235.392	59.75	226.25	59.75	222.393	59.75	238.663
59.8333	235.345	59.8333	226.212	59.8333	222.365	59.8333	238.598
59.9167	235.275	59.9167	226.173	59.9167	222.308	59.9167	238.467
60	235.205	60	226.095	60	222.279	60	238.401
60.0833	235.134	60.0833	226.057	60.0833	222.251	60.0833	238.27
60.1667	235.088	60.1667	226.018	60.1667	222.194	60.1667	238.204
60.25	235.018	60.25	225.94	60.25	222.165	60.25	238.073
60.3333	234.947	60.3333	225.902	60.3333	222.137	60.3333	237.942
60.4167	234.877	60.4167	225.863	60.4167	222.08	60.4167	237.877
60.5	234.807	60.5	225.785	60.5	222.051	60.5	237.746
60.5833	234.76	60.5833	225.746	60.5833	221.994	60.5833	237.68
60.6667	234.69	60.6667	225.669	60.6667	221.966	60.6667	237.549
60.75	234.62	60.75	225.63	60.75	221.937	60.75	237.484
60.8333	234.55	60.8333	225.591	60.8333	221.88	60.8333	237.353
60.9167	234.48	60.9167	225.553	60.9167	221.852	60.9167	237.287
61	234.409	61	225.475	61	221.823	61	237.156
61.0833	234.339	61.0833	225.436	61.0833	221.766	61.0833	237.09
61.1667	234.292	61.1667	225.397	61.1667	221.738	61.1667	236.959
61.25	234.222	61.25	225.32	61.25	221.709	61.25	236.894
61.3333	234.152	61.3333	225.281	61.3333	221.652	61.3333	236.763
61.4167	234.082	61.4167	225.242	61.4167	221.624	61.4167	236.697
61.5	234.012	61.5	225.165	61.5	221.595	61.5	236.566
61.5833	233.941	61.5833	225.126	61.5833	221.538	61.5833	236.435
61.6667	233.871	61.6667	225.087	61.6667	221.51	61.6667	236.37
61.75	233.801	61.75	225.048	61.75	221.481	61.75	236.239
61.8333	233.731	61.8333	224.971	61.8333	221.424	61.8333	236.173
61.9167	233.684	61.9167	224.932	61.9167	221.396	61.9167	236.107
62	233.614	62	224.893	62	221.368	62	235.976
62.0833	233.544	62.0833	224.816	62.0833	221.311	62.0833	235.911
62.1667	233.474	62.1667	224.777	62.1667	221.282	62.1667	235.78
62.25	233.403	62.25	224.738	62.25	221.254	62.25	235.714
62.3333	233.333	62.3333	224.7	62.3333	221.197	62.3333	235.583
62.4167	233.263	62.4167	224.622	62.4167	221.168	62.4167	235.518
62.5	233.193	62.5	224.583	62.5	221.111	62.5	235.387
62.5833	233.123	62.5833	224.544	62.5833	221.083	62.5833	235.321
62.6667	233.053	62.6667	224.467	62.6667	221.054	62.6667	235.19
62.75	232.982	62.75	224.428	62.75	220.997	62.75	235.125
62.8333	232.912	62.8333	224.389	62.8333	220.969	62.8333	235.059
62.9167	232.842	62.9167	224.312	62.9167	220.94	62.9167	234.928
63	232.772	63	224.273	63	220.883	63	234.862
63.0833	232.678	63.0833	224.234	63.0833	220.855	63.0833	234.797
63.1667	232.608	63.1667	224.195	63.1667	220.826	63.1667	234.666
63.25	232.538	63.25	224.118	63.25	220.769	63.25	234.6
63.3333	232.468	63.3333	224.079	63.3333	220.741	63.3333	234.469
63.4167	232.398	63.4167	224.04	63.4167	220.684	63.4167	234.404
63.5	232.327	63.5	224.002	63.5	220.655	63.5	234.338
63.5833	232.257	63.5833	223.924	63.5833	220.627	63.5833	234.207
63.6667	232.187	63.6667	223.885	63.6667	220.57	63.6667	234.142
63.75	232.094	63.75	223.846	63.75	220.541	63.75	234.076
63.8333	232.023	63.8333	223.808	63.8333	220.513	63.8333	233.945
63.9167	231.953	63.9167	223.73	63.9167	220.456	63.9167	233.879
64	231.883	64	223.691	64	220.427	64	233.814
64.0833	231.813	64.0833	223.653	64.0833	220.399	64.0833	233.683
64.1667	231.743	64.1667	223.614	64.1667	220.342	64.1667	233.617
64.25	231.649	64.25	223.536	64.25	220.313	64.25	233.552
64.3333	231.579	64.3333	223.497	64.3333	220.285	64.3333	233.421
64.4167	231.509	64.4167	223.459	64.4167	220.228	64.4167	233.355
64.5	231.439	64.5	223.42	64.5	220.199	64.5	233.29
64.5833	231.368	64.5833	223.342	64.5833	220.171	64.5833	233.159
64.6667	231.275	64.6667	223.304	64.6667	220.114	64.6667	233.093
64.75	231.205	64.75	223.265	64.75	220.085	64.75	233.028
64.8333	231.134	64.8333	223.226	64.8333	220.057	64.8333	232.962
64.9167	231.064	64.9167	223.187	64.9167	220	64.9167	232.831
65	230.971	65	223.11	65	219.972	65	232.765
65.0833	230.901	65.0833	223.071	65.0833	219.943	65.0833	232.7
65.1667	230.83	65.1667	223.032	65.1667	219.886	65.1667	232.569
65.25	230.76	65.25	222.993	65.25	219.858	65.25	232.503
65.3333	230.667	65.3333	222.955	65.3333	219.801	65.3333	232.438
65.4167	230.596	65.4167	222.877	65.4167	219.772	65.4167	232.307
65.5	230.526	65.5	222.838	65.5	219.744	65.5	232.241
65.5833	230.433	65.5833	222.8	65.5833	219.687	65.5833	232.176
65.6667	230.363	65.6667	222.761	65.6667	219.658	65.6667	232.045
65.75	230.292	65.75	222.683	65.75	219.63	65.75	231.979
65.8333	230.199	65.8333	222.644	65.8333	219.573	65.8333	231.913
65.9167	230.129	65.9167	222.606	65.9167	219.544	65.9167	231.848
66	230.058	66	222.567	66	219.516	66	231.782
66.0833	229.965	66.0833	222.528	66.0833	219.459	66.0833	231.651
66.1667	229.895	66.1667	222.489	66.1667	219.43	66.1667	231.586
66.25	229.801	66.25	222.451	66.25	219.402	66.25	231.52
66.3333	229.731	66.3333	222.373	66.3333	219.345	66.3333	231.455
66.4167	229.637	66.4167	222.334	66.4167	219.316	66.4167	231.389
66.5	229.567	66.5	222.295	66.5	219.288	66.5	231.258
66.5833	229.497	66.5833	222.257	66.5833	219.231	66.5833	231.193
66.6667	229.403	66.6667	222.218	66.6667	219.202	66.6667	231.127
66.75	229.333	66.75	222.14	66.75	219.174	66.75	231.062
66.8333	229.24	66.8333	222.102	66.8333	219.117	66.8333	230.996
66.9167	229.17	66.9167	222.063	66.9167	219.088	66.9167	230.931
67	229.099	67	222.024	67	219.06	67	230.799
67.0833	229.006	67.0833	221.985	67.0833	219.031	67.0833	230.734
67.1667	228.936	67.1667	221.946	67.1667	218.974	67.1667	230.668
67.25	228.842	67.25	221.869	67.25	218.946	67.25	230.603
67.3333	228.772	67.3333	221.83	67.3333	218.889	67.3333	230.537
67.4167	228.678	67.4167	221.791	67.4167	218.86	67.4167	230.472
67.5	228.608	67.5	221.753	67.5	218.832	67.5	230.406
67.5833	228.515	67.5833	221.714	67.5833	218.775	67.5833	230.275
67.6667	228.444	67.6667	221.675	67.6667	218.746	67.6667	230.21
67.75	228.351	67.75	221.636	67.75	218.718	67.75	230.144
67.8333	228.257	67.8333	221.598	67.8333	218.661	67.8333	230.079
67.9167	228.187	67.9167	221.559	67.9167	218.632	67.9167	230.013
68	228.094	68	221.52	68	218.604	68	229.948
68.0833	228.023	68.0833	221.442	68.0833	218.576	68.0833	229.817
68.1667	227.93	68.1667	221.404	68.1667	218.519	68.1667	229.751
68.25	227.86	68.25	221.365	68.25	218.49	68.25	229.685
68.3333	227.766	68.3333	221.326	68.3333	218.462	68.3333	229.62
68.4167	227.672	68.4167	221.287	68.4167	218.405	68.4167	229.554
68.5	227.602	68.5	221.249	68.5	218.376	68.5	229.489
68.5833	227.509	68.5833	221.171	68.5833	218.348	68.5833	229.423
68.6667	227.439	68.6667	221.132	68.6667	218.291	68.6667	229.358
68.75	227.345	68.75	221.093	68.75	218.262	68.75	229.292
68.8333	227.275	68.8333	221.055	68.8333	218.234	68.8333	229.227
68.9167	227.181	68.9167	221.016	68.9167	218.177	68.9167	229.161
69	227.088	69	220.977	69	218.148	69	229.096
69.0833	227.018	69.0833	220.938	69.0833	218.12	69.0833	229.03
69.1667	226.924	69.1667	220.9	69.1667	218.063	69.1667	228.965
69.25	226.83	69.25	220.822	69.25	218.034	69.25	228.899
69.3333	226.76	69.3333	220.783	69.3333	218.006	69.3333	228.834
69.4167	226.667	69.4167	220.744	69.4167	217.977	69.4167	228.768
69.5	226.573	69.5	220.706	69.5	217.92	69.5	228.702
69.5833	226.48	69.5833	220.667	69.5833	217.892	69.5833	228.637
69.6667	226.409	69.6667	220.628	69.6667	217.863	69.6667	228.571
69.75	226.316	69.75	220.589	69.75	217.806	69.75	228.506
69.8333	226.222	69.8333	220.551	69.8333	217.778	69.8333	228.44
69.9167	226.152	69.9167	220.512	69.9167	217.749	69.9167	228.309
70	226.058	70	220.473	70	217.721	70	228.244
70.0833	225.965	70.0833	220.434	70.0833	217.664	70.0833	228.178
70.1667	225.895	70.1667	220.395	70.1667	217.635	70.1667	228.113
70.25	225.801	70.25	220.357	70.25	217.607	70.25	228.113
70.3333	225.708	70.3333	220.318	70.3333	217.55	70.3333	228.047
70.4167	225.614	70.4167	220.279	70.4167	217.521	70.4167	227.982
70.5	225.544	70.5	220.24	70.5	217.493	70.5	227.916
70.5833	225.45	70.5833	220.202	70.5833	217.464	70.5833	227.851
70.6667	225.357	70.6667	220.163	70.6667	217.407	70.6667	227.785
70.75	225.263	70.75	220.085	70.75	217.379	70.75	227.72
70.8333	225.193	70.8333	220.047	70.8333	217.35	70.8333	227.654
70.9167	225.099	70.9167	220.008	70.9167	217.293	70.9167	227.588
71	225.006	71	219.969	71	217.265	71	227.523
71.0833	224.912	71.0833	219.93	71.0833	217.236	71.0833	227.457
71.1667	224.842	71.1667	219.891	71.1667	217.208	71.1667	227.392
71.25	224.749	71.25	219.853	71.25	217.151	71.25	227.326
71.3333	224.655	71.3333	219.814	71.3333	217.123	71.3333	227.261
71.4167	224.561	71.4167	219.814	71.4167	217.094	71.4167	227.195
71.5	224.468	71.5	219.775	71.5	217.066	71.5	227.13
71.5833	224.374	71.5833	219.736	71.5833	217.009	71.5833	227.064
71.6667	224.304	71.6667	219.698	71.6667	216.98	71.6667	226.999
71.75	224.211	71.75	219.659	71.75	216.952	71.75	226.933
71.8333	224.117	71.8333	219.62	71.8333	216.923	71.8333	226.868
71.9167	224.023	71.9167	219.581	71.9167	216.866	71.9167	226.802
72	223.93	72	219.542	72	216.838	72	226.802
72.0833	223.836	72.0833	219.504	72.0833	216.809	72.0833	226.737
72.1667	223.766	72.1667	219.465	72.1667	216.781	72.1667	226.671
72.25	223.673	72.25	219.426	72.25	216.724	72.25	226.606
72.3333	223.579	72.3333	219.349	72.3333	216.695	72.3333	226.54
72.4167	223.485	72.4167	219.31	72.4167	216.667	72.4167	226.474
72.5	223.392	72.5	219.271	72.5	216.638	72.5	226.409
72.5833	223.298	72.5833	219.271	72.5833	216.581	72.5833	226.343
72.6667	223.228	72.6667	219.232	72.6667	216.553	72.6667	226.278
72.75	223.134	72.75	219.155	72.75	216.524	72.75	226.212
72.8333	223.041	72.8333	219.116	72.8333	216.496	72.8333	226.147
72.9167	222.947	72.9167	219.077	72.9167	216.439	72.9167	226.147
73	222.854	73	219.038	73	216.41	73	226.081
73.0833	222.784	73.0833	219	73.0833	216.382	73.0833	226.016
73.1667	222.69	73.1667	218.961	73.1667	216.353	73.1667	225.95
73.25	222.596	73.25	218.922	73.25	216.296	73.25	225.885
73.3333	222.503	73.3333	218.883	73.3333	216.268	73.3333	225.819
73.4167	222.409	73.4167	218.845	73.4167	216.239	73.4167	225.754
73.5	222.316	73.5	218.806	73.5	216.211	73.5	225.688
73.5833	222.246	73.5833	218.767	73.5833	216.154	73.5833	225.688
73.6667	222.152	73.6667	218.728	73.6667	216.125	73.6667	225.623
73.75	222.058	73.75	218.689	73.75	216.097	73.75	225.557
73.8333	221.965	73.8333	218.651	73.8333	216.068	73.8333	225.491
73.9167	221.871	73.9167	218.612	73.9167	216.04	73.9167	225.426
74	221.778	74	218.612	74	215.983	74	225.426
74.0833	221.708	74.0833	218.573	74.0833	215.954	74.0833	225.36
74.1667	221.614	74.1667	218.496	74.1667	215.926	74.1667	225.295
74.25	221.52	74.25	218.457	74.25	215.897	74.25	225.229
74.3333	221.427	74.3333	218.418	74.3333	215.869	74.3333	225.164
74.4167	221.333	74.4167	218.379	74.4167	215.812	74.4167	225.098
74.5	221.24	74.5	218.34	74.5	215.783	74.5	225.098
74.5833	221.17	74.5833	218.302	74.5833	215.755	74.5833	225.033
74.6667	221.076	74.6667	218.263	74.6667	215.726	74.6667	224.967
74.75	220.982	74.75	218.224	74.75	215.67	74.75	224.902
74.8333	220.889	74.8333	218.185	74.8333	215.641	74.8333	224.836
74.9167	220.795	74.9167	218.147	74.9167	215.613	74.9167	224.771
75	220.725	75	218.147	75	215.584	75	224.705
75.0833	220.632	75.0833	218.108	75.0833	215.556	75.0833	224.705
75.1667	220.538	75.1667	218.069	75.1667	215.527	75.1667	224.64
75.25	220.444	75.25	218.03	75.25	215.47	75.25	224.574
75.3333	220.351	75.3333	217.991	75.3333	215.442	75.3333	224.509
75.4167	220.281	75.4167	217.953	75.4167	215.413	75.4167	224.443
75.5	220.187	75.5	217.953	75.5	215.385	75.5	224.443
75.5833	220.094	75.5833	217.914	75.5833	215.356	75.5833	224.377
75.6667	220	75.6667	217.875	75.6667	215.299	75.6667	224.312
75.75	219.906	75.75	217.836	75.75	215.271	75.75	224.246
75.8333	219.836	75.8333	217.798	75.8333	215.242	75.8333	224.246
75.9167	219.743	75.9167	217.759	75.9167	215.214	75.9167	224.181
76	219.649	76	217.72	76	215.185	76	224.115
76.0833	219.556	76.0833	217.681	76.0833	215.128	76.0833	224.05
76.1667	219.485	76.1667	217.643	76.1667	215.1	76.1667	224.05
76.25	219.392	76.25	217.604	76.25	215.071	76.25	223.984
76.3333	219.298	76.3333	217.565	76.3333	215.043	76.3333	223.919
76.4167	219.205	76.4167	217.526	76.4167	215.014	76.4167	223.853
76.5	219.111	76.5	217.487	76.5	214.986	76.5	223.788
76.5833	219.041	76.5833	217.449	76.5833	214.929	76.5833	223.788
76.6667	218.947	76.6667	217.41	76.6667	214.9	76.6667	223.722
76.75	218.854	76.75	217.371	76.75	214.872	76.75	223.657
76.8333	218.784	76.8333	217.332	76.8333	214.843	76.8333	223.591
76.9167	218.69	76.9167	217.332	76.9167	214.815	76.9167	223.591
77	218.596	77	217.294	77	214.786	77	223.526
77.0833	218.503	77.0833	217.255	77.0833	214.729	77.0833	223.46
77.1667	218.433	77.1667	217.216	77.1667	214.701	77.1667	223.394
77.25	218.339	77.25	217.177	77.25	214.672	77.25	223.394
77.3333	218.246	77.3333	217.138	77.3333	214.644	77.3333	223.329
77.4167	218.175	77.4167	217.1	77.4167	214.615	77.4167	223.263
77.5	218.082	77.5	217.061	77.5	214.587	77.5	223.198
77.5833	218.012	77.5833	217.022	77.5833	214.558	77.5833	223.198
77.6667	217.918	77.6667	216.983	77.6667	214.501	77.6667	223.132
77.75	217.825	77.75	216.983	77.75	214.473	77.75	223.067
77.8333	217.754	77.8333	216.945	77.8333	214.444	77.8333	223.067
77.9167	217.661	77.9167	216.906	77.9167	214.416	77.9167	223.001
78	217.567	78	216.867	78	214.387	78	222.936
78.0833	217.497	78.0833	216.828	78.0833	214.359	78.0833	222.87
78.1667	217.403	78.1667	216.789	78.1667	214.302	78.1667	222.87
78.25	217.333	78.25	216.751	78.25	214.274	78.25	222.805
78.3333	217.24	78.3333	216.712	78.3333	214.245	78.3333	222.739
78.4167	217.146	78.4167	216.673	78.4167	214.217	78.4167	222.674
78.5	217.076	78.5	216.634	78.5	214.188	78.5	222.674
78.5833	216.982	78.5833	216.596	78.5833	214.16	78.5833	222.608
78.6667	216.912	78.6667	216.596	78.6667	214.131	78.6667	222.543
78.75	216.819	78.75	216.557	78.75	214.103	78.75	222.477
78.8333	216.725	78.8333	216.518	78.8333	214.046	78.8333	222.477
78.9167	216.655	78.9167	216.479	78.9167	214.017	78.9167	222.412
79	216.561	79	216.44	79	213.989	79	222.346
79.0833	216.491	79.0833	216.44	79.0833	213.96	79.0833	222.346
79.1667	216.398	79.1667	216.402	79.1667	213.932	79.1667	222.28
79.25	216.327	79.25	216.363	79.25	213.903	79.25	222.215
79.3333	216.234	79.3333	216.324	79.3333	213.875	79.3333	222.215
79.4167	216.164	79.4167	216.285	79.4167	213.846	79.4167	222.149
79.5	216.094	79.5	216.247	79.5	213.818	79.5	222.084
79.5833	216	79.5833	216.208	79.5833	213.789	79.5833	222.084
79.6667	215.93	79.6667	216.169	79.6667	213.732	79.6667	222.018
79.75	215.836	79.75	216.13	79.75	213.704	79.75	221.953
79.8333	215.766	79.8333	216.13	79.8333	213.675	79.8333	221.953
79.9167	215.696	79.9167	216.092	79.9167	213.647	79.9167	221.887
80	215.602	80	216.053	80	213.618	80	221.822
80.0833	215.532	80.0833	216.014	80.0833	213.59	80.0833	221.822
80.1667	215.439	80.1667	215.975	80.1667	213.561	80.1667	221.756
80.25	215.368	80.25	215.936	80.25	213.533	80.25	221.691
80.3333	215.298	80.3333	215.898	80.3333	213.504	80.3333	221.691
80.4167	215.205	80.4167	215.859	80.4167	213.447	80.4167	221.625
80.5	215.134	80.5	215.859	80.5	213.419	80.5	221.56
80.5833	215.064	80.5833	215.82	80.5833	213.39	80.5833	221.56
80.6667	214.971	80.6667	215.781	80.6667	213.362	80.6667	221.494
80.75	214.901	80.75	215.743	80.75	213.333	80.75	221.429
80.8333	214.83	80.8333	215.704	80.8333	213.305	80.8333	221.363
80.9167	214.76	80.9167	215.665	80.9167	213.276	80.9167	221.363
81	214.667	81	215.626	81	213.248	81	221.298
81.0833	214.596	81.0833	215.587	81.0833	213.219	81.0833	221.298
81.1667	214.526	81.1667	215.587	81.1667	213.191	81.1667	221.232
81.25	214.456	81.25	215.549	81.25	213.162	81.25	221.166
81.3333	214.363	81.3333	215.51	81.3333	213.134	81.3333	221.166
81.4167	214.292	81.4167	215.471	81.4167	213.105	81.4167	221.101
81.5	214.222	81.5	215.432	81.5	213.048	81.5	221.035
81.5833	214.152	81.5833	215.432	81.5833	213.02	81.5833	221.035
81.6667	214.058	81.6667	215.394	81.6667	212.991	81.6667	220.97
81.75	213.988	81.75	215.355	81.75	212.963	81.75	220.904
81.8333	213.918	81.8333	215.316	81.8333	212.934	81.8333	220.904
81.9167	213.848	81.9167	215.277	81.9167	212.906	81.9167	220.839
82	213.778	82	215.277	82	212.877	82	220.773
82.0833	213.708	82.0833	215.238	82.0833	212.849	82.0833	220.773
82.1667	213.637	82.1667	215.2	82.1667	212.821	82.1667	220.708
82.25	213.544	82.25	215.161	82.25	212.792	82.25	220.642
82.3333	213.474	82.3333	215.122	82.3333	212.764	82.3333	220.642
82.4167	213.403	82.4167	215.122	82.4167	212.735	82.4167	220.577
82.5	213.333	82.5	215.083	82.5	212.707	82.5	220.577
82.5833	213.263	82.5833	215.045	82.5833	212.678	82.5833	220.511
82.6667	213.193	82.6667	215.006	82.6667	212.65	82.6667	220.446
82.75	213.123	82.75	214.967	82.75	212.621	82.75	220.446
82.8333	213.053	82.8333	214.928	82.8333	212.564	82.8333	220.38
82.9167	212.982	82.9167	214.928	82.9167	212.536	82.9167	220.38
83	212.912	83	214.889	83	212.507	83	220.315
83.0833	212.842	83.0833	214.851	83.0833	212.479	83.0833	220.249
83.1667	212.772	83.1667	214.812	83.1667	212.45	83.1667	220.249
83.25	212.702	83.25	214.773	83.25	212.422	83.25	220.183
83.3333	212.632	83.3333	214.773	83.3333	212.393	83.3333	220.118
83.4167	212.561	83.4167	214.734	83.4167	212.365	83.4167	220.118
83.5	212.491	83.5	214.696	83.5	212.336	83.5	220.052
83.5833	212.421	83.5833	214.657	83.5833	212.308	83.5833	220.052
83.6667	212.351	83.6667	214.657	83.6667	212.279	83.6667	219.987
83.75	212.281	83.75	214.618	83.75	212.251	83.75	219.921
83.8333	212.234	83.8333	214.579	83.8333	212.222	83.8333	219.921
83.9167	212.164	83.9167	214.541	83.9167	212.194	83.9167	219.856
84	212.094	84	214.502	84	212.165	84	219.79
84.0833	212.023	84.0833	214.463	84.0833	212.137	84.0833	219.79
84.1667	211.953	84.1667	214.463	84.1667	212.108	84.1667	219.725
84.25	211.883	84.25	214.424	84.25	212.08	84.25	219.725
84.3333	211.836	84.3333	214.385	84.3333	212.051	84.3333	219.659
84.4167	211.766	84.4167	214.347	84.4167	212.023	84.4167	219.594
84.5	211.696	84.5	214.308	84.5	211.994	84.5	219.594
84.5833	211.626	84.5833	214.269	84.5833	211.966	84.5833	219.528
84.6667	211.556	84.6667	214.269	84.6667	211.937	84.6667	219.528
84.75	211.509	84.75	214.23	84.75	211.909	84.75	219.463
84.8333	211.439	84.8333	214.192	84.8333	211.88	84.8333	219.397
84.9167	211.368	84.9167	214.153	84.9167	211.852	84.9167	219.397
85	211.322	85	214.114	85	211.823	85	219.332
85.0833	211.251	85.0833	214.114	85.0833	211.795	85.0833	219.332
85.1667	211.181	85.1667	214.075	85.1667	211.766	85.1667	219.266
85.25	211.134	85.25	214.036	85.25	211.738	85.25	219.201
85.3333	211.064	85.3333	213.998	85.3333	211.709	85.3333	219.201
85.4167	210.994	85.4167	213.959	85.4167	211.681	85.4167	219.135
85.5	210.947	85.5	213.959	85.5	211.652	85.5	219.135
85.5833	210.877	85.5833	213.92	85.5833	211.624	85.5833	219.069
85.6667	210.807	85.6667	213.881	85.6667	211.595	85.6667	219.069
85.75	210.76	85.75	213.881	85.75	211.567	85.75	219.004
85.8333	210.69	85.8333	213.843	85.8333	211.538	85.8333	218.938
85.9167	210.643	85.9167	213.804	85.9167	211.51	85.9167	218.938
86	210.573	86	213.765	86	211.481	86	218.873
86.0833	210.526	86.0833	213.726	86.0833	211.453	86.0833	218.873
86.1667	210.456	86.1667	213.726	86.1667	211.424	86.1667	218.807
86.25	210.409	86.25	213.687	86.25	211.396	86.25	218.807
86.3333	210.339	86.3333	213.649	86.3333	211.368	86.3333	218.742
86.4167	210.292	86.4167	213.61	86.4167	211.339	86.4167	218.742
86.5	210.222	86.5	213.61	86.5	211.311	86.5	218.676
86.5833	210.175	86.5833	213.571	86.5833	211.282	86.5833	218.611
86.6667	210.129	86.6667	213.532	86.6667	211.254	86.6667	218.611
86.75	210.058	86.75	213.494	86.75	211.225	86.75	218.545
86.8333	210.012	86.8333	213.494	86.8333	211.197	86.8333	218.545
86.9167	209.941	86.9167	213.455	86.9167	211.168	86.9167	218.545
87	209.895	87	213.416	87	211.14	87	218.48
87.0833	209.825	87.0833	213.377	87.0833	211.111	87.0833	218.48
87.1667	209.778	87.1667	213.377	87.1667	211.083	87.1667	218.414
87.25	209.731	87.25	213.339	87.25	211.054	87.25	218.349
87.3333	209.684	87.3333	213.3	87.3333	211.026	87.3333	218.349
87.4167	209.614	87.4167	213.3	87.4167	211.026	87.4167	218.283
87.5	209.567	87.5	213.261	87.5	210.997	87.5	218.218
87.5833	209.52	87.5833	213.222	87.5833	210.969	87.5833	218.218
87.6667	209.45	87.6667	213.183	87.6667	210.94	87.6667	218.218
87.75	209.403	87.75	213.183	87.75	210.912	87.75	218.152
87.8333	209.357	87.8333	213.145	87.8333	210.883	87.8333	218.152
87.9167	209.31	87.9167	213.106	87.9167	210.855	87.9167	218.087
88	209.263	88	213.067	88	210.826	88	218.087
88.0833	209.193	88.0833	213.067	88.0833	210.798	88.0833	218.021
88.1667	209.146	88.1667	213.028	88.1667	210.769	88.1667	217.955
88.25	209.099	88.25	212.99	88.25	210.741	88.25	217.955
88.3333	209.053	88.3333	212.951	88.3333	210.712	88.3333	217.955
88.4167	209.006	88.4167	212.912	88.4167	210.684	88.4167	217.89
88.5	208.959	88.5	212.912	88.5	210.655	88.5	217.824
88.5833	208.889	88.5833	212.873	88.5833	210.627	88.5833	217.824
88.6667	208.842	88.6667	212.834	88.6667	210.598	88.6667	217.759
88.75	208.795	88.75	212.834	88.75	210.57	88.75	217.759
88.8333	208.749	88.8333	212.796	88.8333	210.57	88.8333	217.693
88.9167	208.702	88.9167	212.757	88.9167	210.541	88.9167	217.693
89	208.655	89	212.757	89	210.513	89	217.628
89.0833	208.608	89.0833	212.718	89.0833	210.484	89.0833	217.628
89.1667	208.561	89.1667	212.679	89.1667	210.456	89.1667	217.562
89.25	208.515	89.25	212.641	89.25	210.427	89.25	217.562
89.3333	208.468	89.3333	212.641	89.3333	210.399	89.3333	217.497
89.4167	208.421	89.4167	212.602	89.4167	210.37	89.4167	217.497
89.5	208.374	89.5	212.563	89.5	210.342	89.5	217.431
89.5833	208.327	89.5833	212.524	89.5833	210.313	89.5833	217.431
89.6667	208.281	89.6667	212.524	89.6667	210.285	89.6667	217.366
89.75	208.234	89.75	212.485	89.75	210.256	89.75	217.366
89.8333	208.187	89.8333	212.447	89.8333	210.228	89.8333	217.3
89.9167	208.14	89.9167	212.447	89.9167	210.228	89.9167	217.3
90	208.117	90	212.408	90	210.199	90	217.235
90.0833	208.07	90.0833	212.369	90.0833	210.171	90.0833	217.235
90.1667	208.023	90.1667	212.369	90.1667	210.142	90.1667	217.169
90.25	207.977	90.25	212.33	90.25	210.114	90.25	217.169
90.3333	207.93	90.3333	212.292	90.3333	210.085	90.3333	217.104
90.4167	207.883	90.4167	212.253	90.4167	210.057	90.4167	217.104
90.5	207.836	90.5	212.253	90.5	210.028	90.5	217.038
90.5833	207.789	90.5833	212.214	90.5833	210	90.5833	217.038
90.6667	207.766	90.6667	212.175	90.6667	209.972	90.6667	216.972
90.75	207.719	90.75	212.175	90.75	209.943	90.75	216.972
90.8333	207.673	90.8333	212.136	90.8333	209.943	90.8333	216.907
90.9167	207.626	90.9167	212.098	90.9167	209.915	90.9167	216.907
91	207.602	91	212.098	91	209.886	91	216.841
91.0833	207.556	91.0833	212.059	91.0833	209.858	91.0833	216.841
91.1667	207.509	91.1667	212.02	91.1667	209.829	91.1667	216.776
91.25	207.462	91.25	211.981	91.25	209.801	91.25	216.776
91.3333	207.439	91.3333	211.981	91.3333	209.772	91.3333	216.71
91.4167	207.392	91.4167	211.943	91.4167	209.744	91.4167	216.71
91.5	207.368	91.5	211.904	91.5	209.715	91.5	216.645
91.5833	207.322	91.5833	211.904	91.5833	209.715	91.5833	216.645
91.6667	207.275	91.6667	211.865	91.6667	209.687	91.6667	216.579
91.75	207.251	91.75	211.826	91.75	209.658	91.75	216.579
91.8333	207.205	91.8333	211.788	91.8333	209.63	91.8333	216.579
91.9167	207.181	91.9167	211.788	91.9167	209.601	91.9167	216.514
92	207.134	92	211.749	92	209.573	92	216.514
92.0833	207.088	92.0833	211.71	92.0833	209.544	92.0833	216.448
92.1667	207.064	92.1667	211.71	92.1667	209.516	92.1667	216.448
92.25	207.018	92.25	211.671	92.25	209.516	92.25	216.383
92.3333	206.994	92.3333	211.632	92.3333	209.487	92.3333	216.383
92.4167	206.947	92.4167	211.632	92.4167	209.459	92.4167	216.317
92.5	206.924	92.5	211.594	92.5	209.43	92.5	216.317
92.5833	206.877	92.5833	211.555	92.5833	209.402	92.5833	216.252
92.6667	206.854	92.6667	211.555	92.6667	209.373	92.6667	216.252
92.75	206.807	92.75	211.516	92.75	209.345	92.75	216.186
92.8333	206.784	92.8333	211.516	92.8333	209.345	92.8333	216.186
92.9167	206.737	92.9167	211.477	92.9167	209.316	92.9167	216.121
93	206.713	93	211.439	93	209.288	93	216.121
93.0833	206.667	93.0833	211.439	93.0833	209.259	93.0833	216.121
93.1667	206.643	93.1667	211.4	93.1667	209.231	93.1667	216.055
93.25	206.596	93.25	211.361	93.25	209.202	93.25	216.055
93.3333	206.573	93.3333	211.361	93.3333	209.174	93.3333	215.99
93.4167	206.526	93.4167	211.322	93.4167	209.174	93.4167	215.99
93.5	206.503	93.5	211.283	93.5	209.145	93.5	215.99
93.5833	206.48	93.5833	211.245	93.5833	209.117	93.5833	215.924
93.6667	206.433	93.6667	211.245	93.6667	209.088	93.6667	215.858
93.75	206.409	93.75	211.206	93.75	209.06	93.75	215.858
93.8333	206.363	93.8333	211.206	93.8333	209.031	93.8333	215.858
93.9167	206.339	93.9167	211.167	93.9167	209.031	93.9167	215.793
94	206.316	94	211.128	94	209.003	94	215.793
94.0833	206.269	94.0833	211.128	94.0833	208.974	94.0833	215.727
94.1667	206.246	94.1667	211.09	94.1667	208.946	94.1667	215.727
94.25	206.222	94.25	211.051	94.25	208.917	94.25	215.662
94.3333	206.175	94.3333	211.051	94.3333	208.889	94.3333	215.662
94.4167	206.152	94.4167	211.012	94.4167	208.889	94.4167	215.596
94.5	206.129	94.5	210.973	94.5	208.86	94.5	215.596
94.5833	206.105	94.5833	210.973	94.5833	208.832	94.5833	215.596
94.6667	206.058	94.6667	210.934	94.6667	208.803	94.6667	215.531
94.75	206.035	94.75	210.896	94.75	208.775	94.75	215.531
94.8333	206.012	94.8333	210.896	94.8333	208.775	94.8333	215.465
94.9167	205.988	94.9167	210.857	94.9167	208.746	94.9167	215.465
95	205.965	95	210.818	95	208.718	95	215.4
95.0833	205.918	95.0833	210.818	95.0833	208.689	95.0833	215.4
95.1667	205.895	95.1667	210.779	95.1667	208.661	95.1667	215.334
95.25	205.871	95.25	210.779	95.25	208.632	95.25	215.334
95.3333	205.848	95.3333	210.741	95.3333	208.632	95.3333	215.334
95.4167	205.825	95.4167	210.702	95.4167	208.604	95.4167	215.269
95.5	205.778	95.5	210.702	95.5	208.576	95.5	215.269
95.5833	205.754	95.5833	210.663	95.5833	208.547	95.5833	215.203
95.6667	205.731	95.6667	210.624	95.6667	208.519	95.6667	215.203
95.75	205.708	95.75	210.624	95.75	208.519	95.75	215.203
95.8333	205.684	95.8333	210.585	95.8333	208.49	95.8333	215.138
95.9167	205.661	95.9167	210.585	95.9167	208.462	95.9167	215.072
96	205.614	96	210.547	96	208.433	96	215.072
96.0833	205.591	96.0833	210.508	96.0833	208.433	96.0833	215.072
96.1667	205.567	96.1667	210.508	96.1667	208.405	96.1667	215.007
96.25	205.544	96.25	210.469	96.25	208.376	96.25	215.007
96.3333	205.52	96.3333	210.469	96.3333	208.348	96.3333	214.941
96.4167	205.497	96.4167	210.43	96.4167	208.319	96.4167	214.941
96.5	205.474	96.5	210.392	96.5	208.319	96.5	214.941
96.5833	205.45	96.5833	210.392	96.5833	208.291	96.5833	214.875
96.6667	205.427	96.6667	210.353	96.6667	208.262	96.6667	214.875
96.75	205.403	96.75	210.314	96.75	208.234	96.75	214.875
96.8333	205.38	96.8333	210.314	96.8333	208.205	96.8333	214.81
96.9167	205.357	96.9167	210.275	96.9167	208.205	96.9167	214.81
97	205.333	97	210.275	97	208.177	97	214.744
97.0833	205.31	97.0833	210.237	97.0833	208.148	97.0833	214.744
97.1667	205.287	97.1667	210.198	97.1667	208.12	97.1667	214.679
97.25	205.263	97.25	210.198	97.25	208.12	97.25	214.679
97.3333	205.24	97.3333	210.159	97.3333	208.091	97.3333	214.679
97.4167	205.216	97.4167	210.159	97.4167	208.063	97.4167	214.613
97.5	205.17	97.5	210.12	97.5	208.034	97.5	214.613
97.5833	205.146	97.5833	210.12	97.5833	208.006	97.5833	214.613
97.6667	205.123	97.6667	210.12	97.6667	208.006	97.6667	214.548
97.75	205.099	97.75	210.081	97.75	207.977	97.75	214.548
97.8333	205.076	97.8333	210.043	97.8333	207.949	97.8333	214.548
97.9167	205.053	97.9167	210.004	97.9167	207.92	97.9167	214.482
98	205.053	98	210.004	98	207.92	98	214.482
98.0833	205.029	98.0833	209.965	98.0833	207.892	98.0833	214.482
98.1667	205.006	98.1667	209.926	98.1667	207.863	98.1667	214.417
98.25	204.982	98.25	209.926	98.25	207.835	98.25	214.417
98.3333	204.959	98.3333	209.888	98.3333	207.835	98.3333	214.351
98.4167	204.936	98.4167	209.888	98.4167	207.806	98.4167	214.351
98.5	204.912	98.5	209.849	98.5	207.778	98.5	214.286
98.5833	204.889	98.5833	209.81	98.5833	207.749	98.5833	214.286
98.6667	204.865	98.6667	209.81	98.6667	207.749	98.6667	214.286
98.75	204.842	98.75	209.771	98.75	207.721	98.75	214.22
98.8333	204.819	98.8333	209.771	98.8333	207.692	98.8333	214.22
98.9167	204.795	98.9167	209.732	98.9167	207.664	98.9167	214.22
99	204.795	99	209.694	99	207.664	99	214.155
99.0833	204.772	99.0833	209.694	99.0833	207.635	99.0833	214.155
99.1667	204.749	99.1667	209.655	99.1667	207.607	99.1667	214.089
99.25	204.725	99.25	209.655	99.25	207.578	99.25	214.089
99.3333	204.702	99.3333	209.616	99.3333	207.578	99.3333	214.089
99.4167	204.678	99.4167	209.616	99.4167	207.55	99.4167	214.024
99.5	204.678	99.5	209.577	99.5	207.521	99.5	214.024
99.5833	204.655	99.5833	209.539	99.5833	207.521	99.5833	213.958
99.6667	204.632	99.6667	209.539	99.6667	207.493	99.6667	213.958
99.75	204.608	99.75	209.539	99.75	207.464	99.75	213.958
99.8333	204.585	99.8333	209.5	99.8333	207.436	99.8333	213.893
99.9167	204.561	99.9167	209.5	99.9167	207.436	99.9167	213.893
100	204.538	100	209.461	100	207.407	100	213.893
100.083	204.538	100.083	209.422	100.083	207.379	100.083	213.893
100.167	204.515	100.167	209.422	100.167	207.35	100.167	213.827
100.25	204.491	100.25	209.383	100.25	207.35	100.25	213.827
100.333	204.468	100.333	209.345	100.333	207.322	100.333	213.827
100.417	204.444	100.417	209.345	100.417	207.293	100.417	213.761
100.5	204.444	100.5	209.306	100.5	207.293	100.5	213.761
100.583	204.421	100.583	209.306	100.583	207.265	100.583	213.761
100.667	204.398	100.667	209.267	100.667	207.236	100.667	213.696
100.75	204.374	100.75	209.228	100.75	207.236	100.75	213.63
100.833	204.351	100.833	209.228	100.833	207.208	100.833	213.63
100.917	204.351	100.917	209.19	100.917	207.179	100.917	213.63
101	204.327	101	209.19	101	207.151	101	213.63
101.083	204.304	101.083	209.19	101.083	207.151	101.083	213.565
101.167	204.304	101.167	209.151	101.167	207.123	101.167	213.565
101.25	204.281	101.25	209.151	101.25	207.094	101.25	213.565
101.333	204.257	101.333	209.112	101.333	207.094	101.333	213.499
101.417	204.234	101.417	209.112	101.417	207.066	101.417	213.499
101.5	204.234	101.5	209.073	101.5	207.037	101.5	213.434
101.583	204.211	101.583	209.073	101.583	207.009	101.583	213.434
101.667	204.187	101.667	209.035	101.667	207.009	101.667	213.434
101.75	204.164	101.75	208.996	101.75	206.98	101.75	213.434
101.833	204.14	101.833	208.996	101.833	206.952	101.833	213.368
101.917	204.14	101.917	208.957	101.917	206.952	101.917	213.368
102	204.117	102	208.918	102	206.923	102	213.303
102.083	204.094	102.083	208.918	102.083	206.895	102.083	213.303
102.167	204.07	102.167	208.879	102.167	206.895	102.167	213.303
102.25	204.07	102.25	208.879	102.25	206.866	102.25	213.237
102.333	204.047	102.333	208.841	102.333	206.838	102.333	213.237
102.417	204.047	102.417	208.841	102.417	206.838	102.417	213.237
102.5	204.023	102.5	208.802	102.5	206.809	102.5	213.172
102.583	204	102.583	208.802	102.583	206.781	102.583	213.172
102.667	204	102.667	208.802	102.667	206.781	102.667	213.172
102.75	203.977	102.75	208.763	102.75	206.752	102.75	213.106
102.833	203.953	102.833	208.763	102.833	206.724	102.833	213.106
102.917	203.953	102.917	208.724	102.917	206.724	102.917	213.106
103	203.93	103	208.724	103	206.695	103	213.106
103.083	203.906	103.083	208.686	103.083	206.667	103.083	213.041
103.167	203.906	103.167	208.686	103.167	206.667	103.167	213.041
103.25	203.883	103.25	208.647	103.25	206.638	103.25	212.975
103.333	203.86	103.333	208.647	103.333	206.61	103.333	212.975
103.417	203.86	103.417	208.608	103.417	206.61	103.417	212.975
103.5	203.836	103.5	208.608	103.5	206.581	103.5	212.91
103.583	203.836	103.583	208.569	103.583	206.553	103.583	212.91
103.667	203.813	103.667	208.569	103.667	206.553	103.667	212.91
103.75	203.789	103.75	208.53	103.75	206.524	103.75	212.91
103.833	203.789	103.833	208.53	103.833	206.496	103.833	212.844
103.917	203.766	103.917	208.492	103.917	206.496	103.917	212.844
104	203.743	104	208.453	104	206.467	104	212.844
104.083	203.743	104.083	208.453	104.083	206.439	104.083	212.779
104.167	203.719	104.167	208.414	104.167	206.439	104.167	212.779
104.25	203.696	104.25	208.375	104.25	206.41	104.25	212.779
104.333	203.696	104.333	208.375	104.333	206.41	104.333	212.779
104.417	203.673	104.417	208.375	104.417	206.382	104.417	212.713
104.5	203.673	104.5	208.337	104.5	206.353	104.5	212.647
104.583	203.649	104.583	208.337	104.583	206.353	104.583	212.647
104.667	203.626	104.667	208.298	104.667	206.325	104.667	212.647
104.75	203.626	104.75	208.298	104.75	206.296	104.75	212.647
104.833	203.602	104.833	208.259	104.833	206.296	104.833	212.582
104.917	203.602	104.917	208.259	104.917	206.268	104.917	212.582
105	203.579	105	208.22	105	206.239	105	212.582
105.083	203.556	105.083	208.22	105.083	206.239	105.083	212.582
105.167	203.556	105.167	208.181	105.167	206.211	105.167	212.516
105.25	203.532	105.25	208.181	105.25	206.182	105.25	212.516
105.333	203.532	105.333	208.143	105.333	206.182	105.333	212.516
105.417	203.509	105.417	208.143	105.417	206.154	105.417	212.451
105.5	203.509	105.5	208.104	105.5	206.154	105.5	212.451
105.583	203.485	105.583	208.104	105.583	206.125	105.583	212.451
105.667	203.462	105.667	208.065	105.667	206.097	105.667	212.451
105.75	203.462	105.75	208.065	105.75	206.097	105.75	212.385
105.833	203.439	105.833	208.026	105.833	206.068	105.833	212.385
105.917	203.415	105.917	208.026	105.917	206.04	105.917	212.32
106	203.415	106	207.988	106	206.04	106	212.32
106.083	203.415	106.083	207.988	106.083	206.011	106.083	212.32
106.167	203.392	106.167	207.949	106.167	206.011	106.167	212.254
106.25	203.392	106.25	207.949	106.25	205.983	106.25	212.254
106.333	203.368	106.333	207.91	106.333	205.954	106.333	212.254
106.417	203.368	106.417	207.91	106.417	205.954	106.417	212.254
106.5	203.345	106.5	207.871	106.5	205.926	106.5	212.189
106.583	203.345	106.583	207.871	106.583	205.897	106.583	212.189
106.667	203.322	106.667	207.871	106.667	205.897	106.667	212.189
106.75	203.322	106.75	207.832	106.75	205.869	106.75	212.189
106.833	203.298	106.833	207.832	106.833	205.869	106.833	212.123
106.917	203.298	106.917	207.794	106.917	205.84	106.917	212.123
107	203.275	107	207.794	107	205.812	107	212.058
107.083	203.251	107.083	207.755	107.083	205.812	107.083	212.058
107.167	203.228	107.167	207.755	107.167	205.783	107.167	212.058
107.25	203.228	107.25	207.716	107.25	205.783	107.25	212.058
107.333	203.205	107.333	207.716	107.333	205.755	107.333	211.992
107.417	203.205	107.417	207.677	107.417	205.726	107.417	211.992
107.5	203.181	107.5	207.677	107.5	205.726	107.5	211.992
107.583	203.181	107.583	207.639	107.583	205.698	107.583	211.992
107.667	203.181	107.667	207.639	107.667	205.698	107.667	211.927
107.75	203.158	107.75	207.6	107.75	205.67	107.75	211.927
107.833	203.158	107.833	207.6	107.833	205.641	107.833	211.927
107.917	203.158	107.917	207.561	107.917	205.641	107.917	211.927
108	203.134	108	207.561	108	205.613	108	211.861
108.083	203.111	108.083	207.522	108.083	205.613	108.083	211.861
108.167	203.111	108.167	207.522	108.167	205.584	108.167	211.861
108.25	203.111	108.25	207.484	108.25	205.556	108.25	211.796
108.333	203.088	108.333	207.484	108.333	205.556	108.333	211.796
108.417	203.088	108.417	207.445	108.417	205.527	108.417	211.796
108.5	203.064	108.5	207.445	108.5	205.527	108.5	211.73
108.583	203.064	108.583	207.406	108.583	205.499	108.583	211.73
108.667	203.041	108.667	207.406	108.667	205.47	108.667	211.73
108.75	203.041	108.75	207.406	108.75	205.47	108.75	211.73
108.833	203.018	108.833	207.367	108.833	205.442	108.833	211.664
108.917	203.018	108.917	207.367	108.917	205.442	108.917	211.664
109	202.994	109	207.328	109	205.413	109	211.664
109.083	202.994	109.083	207.328	109.083	205.413	109.083	211.664
109.167	202.971	109.167	207.29	109.167	205.385	109.167	211.599
109.25	202.971	109.25	207.29	109.25	205.356	109.25	211.599
109.333	202.947	109.333	207.251	109.333	205.356	109.333	211.599
109.417	202.947	109.417	207.251	109.417	205.328	109.417	211.599
109.5	202.924	109.5	207.251	109.5	205.328	109.5	211.533
109.583	202.924	109.583	207.212	109.583	205.299	109.583	211.533
109.667	202.924	109.667	207.173	109.667	205.299	109.667	211.468
109.75	202.901	109.75	207.173	109.75	205.271	109.75	211.468
109.833	202.901	109.833	207.173	109.833	205.242	109.833	211.468
109.917	202.877	109.917	207.135	109.917	205.242	109.917	211.468
110	202.877	110	207.135	110	205.214	110	211.402
110.083	202.854	110.083	207.096	110.083	205.214	110.083	211.402
110.167	202.854	110.167	207.096	110.167	205.185	110.167	211.402
110.25	202.854	110.25	207.057	110.25	205.185	110.25	211.402
110.333	202.83	110.333	207.057	110.333	205.157	110.333	211.337
110.417	202.83	110.417	207.057	110.417	205.128	110.417	211.337
110.5	202.83	110.5	207.018	110.5	205.128	110.5	211.337
110.583	202.807	110.583	207.018	110.583	205.1	110.583	211.337
110.667	202.784	110.667	206.979	110.667	205.1	110.667	211.337
110.75	202.784	110.75	206.979	110.75	205.071	110.75	211.271
110.833	202.784	110.833	206.941	110.833	205.071	110.833	211.206
110.917	202.76	110.917	206.941	110.917	205.043	110.917	211.206
111	202.76	111	206.902	111	205.043	111	211.206
111.083	202.737	111.083	206.902	111.083	205.014	111.083	211.206
111.167	202.737	111.167	206.902	111.167	205.014	111.167	211.206
111.25	202.737	111.25	206.863	111.25	204.986	111.25	211.14
111.333	202.713	111.333	206.863	111.333	204.957	111.333	211.14
111.417	202.713	111.417	206.824	111.417	204.957	111.417	211.14
111.5	202.713	111.5	206.786	111.5	204.929	111.5	211.14
111.583	202.69	111.583	206.786	111.583	204.929	111.583	211.075
111.667	202.69	111.667	206.786	111.667	204.9	111.667	211.075
111.75	202.667	111.75	206.747	111.75	204.9	111.75	211.075
111.833	202.667	111.833	206.747	111.833	204.872	111.833	211.075
111.917	202.667	111.917	206.747	111.917	204.872	111.917	211.075
112	202.643	112	206.708	112	204.843	112	211.009
112.083	202.62	112.083	206.708	112.083	204.815	112.083	211.009
112.167	202.62	112.167	206.669	112.167	204.815	112.167	210.944
112.25	202.62	112.25	206.669	112.25	204.786	112.25	210.944
112.333	202.596	112.333	206.63	112.333	204.786	112.333	210.944
112.417	202.596	112.417	206.63	112.417	204.758	112.417	210.944
112.5	202.573	112.5	206.592	112.5	204.758	112.5	210.878
112.583	202.573	112.583	206.592	112.583	204.729	112.583	210.878
112.667	202.573	112.667	206.592	112.667	204.729	112.667	210.878
112.75	202.55	112.75	206.553	112.75	204.701	112.75	210.878
112.833	202.55	112.833	206.553	112.833	204.701	112.833	210.813
112.917	202.55	112.917	206.553	112.917	204.672	112.917	210.813
113	202.526	113	206.514	113	204.672	113	210.813
113.083	202.526	113.083	206.514	113.083	204.644	113.083	210.813
113.167	202.526	113.167	206.475	113.167	204.644	113.167	210.813
113.25	202.503	113.25	206.475	113.25	204.615	113.25	210.813
113.333	202.48	113.333	206.475	113.333	204.615	113.333	210.747
113.417	202.48	113.417	206.437	113.417	204.587	113.417	210.682
113.5	202.48	113.5	206.398	113.5	204.587	113.5	210.682
113.583	202.456	113.583	206.398	113.583	204.558	113.583	210.682
113.667	202.456	113.667	206.398	113.667	204.53	113.667	210.682
113.75	202.456	113.75	206.359	113.75	204.53	113.75	210.682
113.833	202.433	113.833	206.359	113.833	204.501	113.833	210.616
113.917	202.433	113.917	206.32	113.917	204.501	113.917	210.616
114	202.433	114	206.32	114	204.473	114	210.616
114.083	202.409	114.083	206.281	114.083	204.473	114.083	210.616
114.167	202.409	114.167	206.281	114.167	204.444	114.167	210.616
114.25	202.409	114.25	206.281	114.25	204.444	114.25	210.55
114.333	202.386	114.333	206.243	114.333	204.416	114.333	210.55
114.417	202.386	114.417	206.243	114.417	204.416	114.417	210.55
114.5	202.363	114.5	206.204	114.5	204.387	114.5	210.55
114.583	202.363	114.583	206.204	114.583	204.387	114.583	210.485
114.667	202.339	114.667	206.204	114.667	204.359	114.667	210.485
114.75	202.339	114.75	206.165	114.75	204.359	114.75	210.419
114.833	202.339	114.833	206.165	114.833	204.33	114.833	210.419
114.917	202.316	114.917	206.126	114.917	204.33	114.917	210.419
115	202.316	115	206.126	115	204.302	115	210.419
115.083	202.292	115.083	206.088	115.083	204.302	115.083	210.419
115.167	202.292	115.167	206.088	115.167	204.274	115.167	210.354
115.25	202.292	115.25	206.088	115.25	204.274	115.25	210.354
115.333	202.292	115.333	206.049	115.333	204.245	115.333	210.354
115.417	202.269	115.417	206.049	115.417	204.245	115.417	210.354
115.5	202.269	115.5	206.01	115.5	204.217	115.5	210.354
115.583	202.269	115.583	206.01	115.583	204.217	115.583	210.288
115.667	202.246	115.667	206.01	115.667	204.188	115.667	210.288
115.75	202.246	115.75	205.971	115.75	204.188	115.75	210.288
115.833	202.246	115.833	205.971	115.833	204.16	115.833	210.288
115.917	202.246	115.917	205.971	115.917	204.16	115.917	210.288
116	202.222	116	205.933	116	204.131	116	210.223
116.083	202.222	116.083	205.933	116.083	204.131	116.083	210.157
116.167	202.199	116.167	205.894	116.167	204.103	116.167	210.157
116.25	202.199	116.25	205.894	116.25	204.103	116.25	210.157
116.333	202.199	116.333	205.855	116.333	204.074	116.333	210.157
116.417	202.175	116.417	205.855	116.417	204.046	116.417	210.157
116.5	202.175	116.5	205.816	116.5	204.046	116.5	210.092
116.583	202.175	116.583	205.816	116.583	204.046	116.583	210.092
116.667	202.175	116.667	205.816	116.667	204.017	116.667	210.092
116.75	202.152	116.75	205.777	116.75	203.989	116.75	210.092
116.833	202.152	116.833	205.777	116.833	203.989	116.833	210.092
116.917	202.152	116.917	205.777	116.917	203.989	116.917	210.026
117	202.129	117	205.739	117	203.96	117	210.026
117.083	202.129	117.083	205.739	117.083	203.96	117.083	210.026
117.167	202.129	117.167	205.7	117.167	203.932	117.167	210.026
117.25	202.105	117.25	205.7	117.25	203.903	117.25	210.026
117.333	202.105	117.333	205.7	117.333	203.903	117.333	210.026
117.417	202.082	117.417	205.661	117.417	203.875	117.417	209.961
117.5	202.082	117.5	205.661	117.5	203.875	117.5	209.961
117.583	202.082	117.583	205.622	117.583	203.875	117.583	209.895
117.667	202.058	117.667	205.622	117.667	203.846	117.667	209.895
117.75	202.058	117.75	205.584	117.75	203.846	117.75	209.895
117.833	202.058	117.833	205.584	117.833	203.818	117.833	209.895
117.917	202.058	117.917	205.584	117.917	203.818	117.917	209.895
118	202.035	118	205.545	118	203.789	118	209.83
118.083	202.035	118.083	205.545	118.083	203.789	118.083	209.83
118.167	202.035	118.167	205.506	118.167	203.761	118.167	209.83
118.25	202.012	118.25	205.506	118.25	203.761	118.25	209.83
118.333	202.012	118.333	205.506	118.333	203.732	118.333	209.83
118.417	202.012	118.417	205.467	118.417	203.732	118.417	209.764
118.5	202.012	118.5	205.467	118.5	203.704	118.5	209.764
118.583	202.012	118.583	205.428	118.583	203.704	118.583	209.764
118.667	201.988	118.667	205.428	118.667	203.675	118.667	209.764
118.75	201.965	118.75	205.428	118.75	203.675	118.75	209.699
118.833	201.965	118.833	205.39	118.833	203.647	118.833	209.699
118.917	201.965	118.917	205.39	118.917	203.647	118.917	209.699
119	201.941	119	205.351	119	203.618	119	209.699
119.083	201.941	119.083	205.351	119.083	203.618	119.083	209.633
119.167	201.941	119.167	205.312	119.167	203.59	119.167	209.633
119.25	201.918	119.25	205.312	119.25	203.59	119.25	209.633
119.333	201.918	119.333	205.312	119.333	203.561	119.333	209.633
119.417	201.918	119.417	205.273	119.417	203.561	119.417	209.567
119.5	201.918	119.5	205.273	119.5	203.533	119.5	209.567
119.583	201.895	119.583	205.273	119.583	203.533	119.583	209.567
119.667	201.895	119.667	205.235	119.667	203.504	119.667	209.567
119.75	201.895	119.75	205.235	119.75	203.504	119.75	209.567
119.833	201.871	119.833	205.235	119.833	203.476	119.833	209.502
119.917	201.871	119.917	205.196	119.917	203.476	119.917	209.502
120	201.848	120	205.196	120	203.447	120	209.502
120.083	201.848	120.083	205.157	120.083	203.447	120.083	209.502
120.167	201.848	120.167	205.157	120.167	203.419	120.167	209.436
120.25	201.825	120.25	205.118	120.25	203.419	120.25	209.436
120.333	201.825	120.333	205.118	120.333	203.419	120.333	209.436
120.417	201.825	120.417	205.079	120.417	203.39	120.417	209.436
120.5	201.825	120.5	205.079	120.5	203.39	120.5	209.436
120.583	201.801	120.583	205.079	120.583	203.362	120.583	209.371
120.667	201.801	120.667	205.041	120.667	203.362	120.667	209.371
120.75	201.801	120.75	205.041	120.75	203.333	120.75	209.371
120.833	201.801	120.833	205.041	120.833	203.333	120.833	209.371
120.917	201.778	120.917	205.002	120.917	203.305	120.917	209.371
121	201.778	121	205.002	121	203.305	121	209.305
121.083	201.778	121.083	204.963	121.083	203.276	121.083	209.305
121.167	201.778	121.167	204.963	121.167	203.276	121.167	209.305
121.25	201.754	121.25	204.963	121.25	203.248	121.25	209.305
121.333	201.754	121.333	204.924	121.333	203.248	121.333	209.305
121.417	201.731	121.417	204.924	121.417	203.219	121.417	209.24
121.5	201.731	121.5	204.886	121.5	203.219	121.5	209.174
121.583	201.731	121.583	204.886	121.583	203.191	121.583	209.174
121.667	201.731	121.667	204.847	121.667	203.191	121.667	209.174
121.75	201.708	121.75	204.847	121.75	203.162	121.75	209.174
121.833	201.708	121.833	204.847	121.833	203.162	121.833	209.174
121.917	201.708	121.917	204.808	121.917	203.134	121.917	209.174
122	201.708	122	204.808	122	203.134	122	209.109
122.083	201.684	122.083	204.808	122.083	203.134	122.083	209.109
122.167	201.684	122.167	204.769	122.167	203.105	122.167	209.109
122.25	201.684	122.25	204.769	122.25	203.105	122.25	209.109
122.333	201.684	122.333	204.769	122.333	203.077	122.333	209.109
122.417	201.661	122.417	204.731	122.417	203.077	122.417	209.109
122.5	201.661	122.5	204.731	122.5	203.048	122.5	209.043
122.583	201.661	122.583	204.731	122.583	203.048	122.583	209.043
122.667	201.661	122.667	204.692	122.667	203.02	122.667	209.043
122.75	201.637	122.75	204.692	122.75	203.02	122.75	209.043
122.833	201.637	122.833	204.653	122.833	202.991	122.833	208.978
122.917	201.614	122.917	204.653	122.917	202.991	122.917	208.978
123	201.614	123	204.614	123	202.963	123	208.978
123.083	201.614	123.083	204.614	123.083	202.963	123.083	208.978
123.167	201.591	123.167	204.614	123.167	202.934	123.167	208.912
123.25	201.591	123.25	204.575	123.25	202.934	123.25	208.912
123.333	201.591	123.333	204.575	123.333	202.906	123.333	208.912
123.417	201.591	123.417	204.537	123.417	202.906	123.417	208.912
123.5	201.567	123.5	204.537	123.5	202.906	123.5	208.912
123.583	201.567	123.583	204.537	123.583	202.877	123.583	208.912
123.667	201.567	123.667	204.498	123.667	202.877	123.667	208.847
123.75	201.567	123.75	204.498	123.75	202.849	123.75	208.847
123.833	201.567	123.833	204.459	123.833	202.849	123.833	208.847
123.917	201.544	123.917	204.459	123.917	202.821	123.917	208.847
124	201.544	124	204.459	124	202.821	124	208.847
124.083	201.52	124.083	204.42	124.083	202.792	124.083	208.781
124.167	201.52	124.167	204.42	124.167	202.792	124.167	208.781
124.25	201.52	124.25	204.382	124.25	202.764	124.25	208.716
124.333	201.52	124.333	204.382	124.333	202.764	124.333	208.716
124.417	201.52	124.417	204.343	124.417	202.735	124.417	208.716
124.5	201.497	124.5	204.343	124.5	202.735	124.5	208.716
124.583	201.497	124.583	204.343	124.583	202.707	124.583	208.716
124.667	201.497	124.667	204.343	124.667	202.707	124.667	208.716
124.75	201.474	124.75	204.304	124.75	202.707	124.75	208.65
124.833	201.474	124.833	204.304	124.833	202.678	124.833	208.65
124.917	201.474	124.917	204.265	124.917	202.678	124.917	208.65
125	201.474	125	204.265	125	202.65	125	208.65
125.083	201.45	125.083	204.265	125.083	202.65	125.083	208.65
125.167	201.45	125.167	204.226	125.167	202.621	125.167	208.65
125.25	201.45	125.25	204.226	125.25	202.621	125.25	208.585
125.333	201.45	125.333	204.226	125.333	202.593	125.333	208.585
125.417	201.427	125.417	204.188	125.417	202.593	125.417	208.585
125.5	201.427	125.5	204.188	125.5	202.564	125.5	208.585
125.583	201.403	125.583	204.188	125.583	202.564	125.583	208.585
125.667	201.403	125.667	204.149	125.667	202.536	125.667	208.519
125.75	201.403	125.75	204.149	125.75	202.536	125.75	208.519
125.833	201.403	125.833	204.11	125.833	202.536	125.833	208.453
125.917	201.403	125.917	204.11	125.917	202.507	125.917	208.453
126	201.38	126	204.11	126	202.507	126	208.453
126.083	201.38	126.083	204.071	126.083	202.479	126.083	208.453
126.167	201.38	126.167	204.071	126.167	202.479	126.167	208.453
126.25	201.38	126.25	204.071	126.25	202.45	126.25	208.388
126.333	201.357	126.333	204.033	126.333	202.45	126.333	208.388
126.417	201.357	126.417	204.033	126.417	202.422	126.417	208.388
126.5	201.357	126.5	204.033	126.5	202.422	126.5	208.388
126.583	201.357	126.583	203.994	126.583	202.422	126.583	208.388
126.667	201.333	126.667	203.994	126.667	202.393	126.667	208.388
126.75	201.333	126.75	203.955	126.75	202.393	126.75	208.388
126.833	201.333	126.833	203.955	126.833	202.365	126.833	208.322
126.917	201.31	126.917	203.955	126.917	202.365	126.917	208.322
127	201.31	127	203.916	127	202.336	127	208.322
127.083	201.31	127.083	203.916	127.083	202.336	127.083	208.257
127.167	201.287	127.167	203.877	127.167	202.308	127.167	208.257
127.25	201.287	127.25	203.877	127.25	202.308	127.25	208.257
127.333	201.287	127.333	203.839	127.333	202.279	127.333	208.257
127.417	201.287	127.417	203.839	127.417	202.279	127.417	208.191
127.5	201.287	127.5	203.839	127.5	202.279	127.5	208.191
127.583	201.263	127.583	203.8	127.583	202.251	127.583	208.191
127.667	201.263	127.667	203.8	127.667	202.251	127.667	208.191
127.75	201.263	127.75	203.8	127.75	202.222	127.75	208.191
127.833	201.263	127.833	203.761	127.833	202.222	127.833	208.191
127.917	201.24	127.917	203.761	127.917	202.194	127.917	208.191
128	201.24	128	203.761	128	202.194	128	208.126
128.083	201.24	128.083	203.722	128.083	202.165	128.083	208.126
128.167	201.24	128.167	203.722	128.167	202.165	128.167	208.126
128.25	201.24	128.25	203.722	128.25	202.165	128.25	208.126
128.333	201.216	128.333	203.684	128.333	202.137	128.333	208.126
128.417	201.216	128.417	203.684	128.417	202.137	128.417	208.126
128.5	201.193	128.5	203.645	128.5	202.108	128.5	208.06
128.583	201.193	128.583	203.645	128.583	202.108	128.583	208.06
128.667	201.193	128.667	203.645	128.667	202.08	128.667	207.995
128.75	201.193	128.75	203.606	128.75	202.08	128.75	207.995
128.833	201.17	128.833	203.606	128.833	202.051	128.833	207.995
128.917	201.17	128.917	203.606	128.917	202.051	128.917	207.995
129	201.17	129	203.567	129	202.023	129	207.995
129.083	201.17	129.083	203.567	129.083	202.023	129.083	207.995
129.167	201.17	129.167	203.567	129.167	202.023	129.167	207.995
129.25	201.146	129.25	203.529	129.25	201.994	129.25	207.929
129.333	201.146	129.333	203.529	129.333	201.994	129.333	207.929
129.417	201.146	129.417	203.49	129.417	201.966	129.417	207.929
129.5	201.146	129.5	203.49	129.5	201.966	129.5	207.929
129.583	201.146	129.583	203.49	129.583	201.966	129.583	207.929
129.667	201.123	129.667	203.451	129.667	201.937	129.667	207.929
129.75	201.123	129.75	203.451	129.75	201.909	129.75	207.864
129.833	201.099	129.833	203.451	129.833	201.909	129.833	207.864
129.917	201.099	129.917	203.412	129.917	201.88	129.917	207.798
130	201.099	130	203.412	130	201.88	130	207.798
130.083	201.099	130.083	203.373	130.083	201.88	130.083	207.798
130.167	201.076	130.167	203.373	130.167	201.852	130.167	207.798
130.25	201.076	130.25	203.373	130.25	201.852	130.25	207.798
130.333	201.076	130.333	203.335	130.333	201.823	130.333	207.798
130.417	201.076	130.417	203.335	130.417	201.823	130.417	207.733
130.5	201.076	130.5	203.335	130.5	201.795	130.5	207.733
130.583	201.053	130.583	203.296	130.583	201.795	130.583	207.733
130.667	201.053	130.667	203.296	130.667	201.795	130.667	207.733
130.75	201.053	130.75	203.296	130.75	201.766	130.75	207.733
130.833	201.053	130.833	203.257	130.833	201.766	130.833	207.733
130.917	201.053	130.917	203.257	130.917	201.738	130.917	207.667
131	201.029	131	203.218	131	201.738	131	207.667
131.083	201.029	131.083	203.218	131.083	201.709	131.083	207.667
131.167	201.029	131.167	203.218	131.167	201.709	131.167	207.667
131.25	201.006	131.25	203.18	131.25	201.681	131.25	207.667
131.333	201.006	131.333	203.18	131.333	201.681	131.333	207.602
131.417	201.006	131.417	203.141	131.417	201.681	131.417	207.602
131.5	200.982	131.5	203.141	131.5	201.652	131.5	207.602
131.583	200.982	131.583	203.141	131.583	201.652	131.583	207.536
131.667	200.982	131.667	203.102	131.667	201.624	131.667	207.536
131.75	200.982	131.75	203.102	131.75	201.624	131.75	207.536
131.833	200.982	131.833	203.102	131.833	201.595	131.833	207.536
131.917	200.959	131.917	203.063	131.917	201.595	131.917	207.536
132	200.959	132	203.063	132	201.595	132	207.536
132.083	200.959	132.083	203.063	132.083	201.567	132.083	207.536
132.167	200.959	132.167	203.024	132.167	201.567	132.167	207.471
132.25	200.959	132.25	203.024	132.25	201.538	132.25	207.471
132.333	200.936	132.333	203.024	132.333	201.538	132.333	207.471
132.417	200.936	132.417	202.986	132.417	201.51	132.417	207.471
132.5	200.936	132.5	202.986	132.5	201.51	132.5	207.471
132.583	200.936	132.583	202.986	132.583	201.51	132.583	207.471
132.667	200.912	132.667	202.947	132.667	201.481	132.667	207.471
132.75	200.912	132.75	202.947	132.75	201.481	132.75	207.405
132.833	200.912	132.833	202.908	132.833	201.453	132.833	207.405
132.917	200.889	132.917	202.908	132.917	201.453	132.917	207.339
133	200.889	133	202.908	133	201.424	133	207.339
133.083	200.889	133.083	202.869	133.083	201.424	133.083	207.339
133.167	200.889	133.167	202.869	133.167	201.396	133.167	207.339
133.25	200.889	133.25	202.831	133.25	201.396	133.25	207.339
133.333	200.889	133.333	202.831	133.333	201.396	133.333	207.339
133.417	200.865	133.417	202.831	133.417	201.368	133.417	207.274
133.5	200.865	133.5	202.831	133.5	201.368	133.5	207.274
133.583	200.865	133.583	202.792	133.583	201.339	133.583	207.274
133.667	200.865	133.667	202.792	133.667	201.339	133.667	207.274
133.75	200.865	133.75	202.792	133.75	201.311	133.75	207.274
133.833	200.842	133.833	202.753	133.833	201.311	133.833	207.208
133.917	200.842	133.917	202.753	133.917	201.311	133.917	207.208
134	200.842	134	202.753	134	201.282	134	207.208
134.083	200.819	134.083	202.714	134.083	201.282	134.083	207.208
134.167	200.819	134.167	202.714	134.167	201.254	134.167	207.208
134.25	200.819	134.25	202.675	134.25	201.254	134.25	207.143
134.333	200.795	134.333	202.675	134.333	201.225	134.333	207.143
134.417	200.795	134.417	202.637	134.417	201.225	134.417	207.143
134.5	200.795	134.5	202.637	134.5	201.225	134.5	207.143
134.583	200.795	134.583	202.637	134.583	201.197	134.583	207.077
134.667	200.795	134.667	202.598	134.667	201.197	134.667	207.077
134.75	200.795	134.75	202.598	134.75	201.168	134.75	207.077
134.833	200.772	134.833	202.598	134.833	201.168	134.833	207.077
134.917	200.772	134.917	202.559	134.917	201.14	134.917	207.077
135	200.772	135	202.559	135	201.14	135	207.077
135.083	200.772	135.083	202.559	135.083	201.14	135.083	207.012
135.167	200.772	135.167	202.559	135.167	201.111	135.167	207.012
135.25	200.749	135.25	202.52	135.25	201.111	135.25	207.012
135.333	200.749	135.333	202.52	135.333	201.083	135.333	207.012
135.417	200.749	135.417	202.52	135.417	201.083	135.417	207.012
135.5	200.749	135.5	202.482	135.5	201.083	135.5	207.012
135.583	200.725	135.583	202.482	135.583	201.054	135.583	206.946
135.667	200.725	135.667	202.482	135.667	201.026	135.667	206.946
135.75	200.702	135.75	202.443	135.75	201.026	135.75	206.881
135.833	200.702	135.833	202.404	135.833	201.026	135.833	206.881
135.917	200.702	135.917	202.404	135.917	200.997	135.917	206.881
136	200.702	136	202.404	136	200.997	136	206.881
136.083	200.702	136.083	202.365	136.083	200.969	136.083	206.881
136.167	200.678	136.167	202.365	136.167	200.969	136.167	206.881
136.25	200.678	136.25	202.365	136.25	200.969	136.25	206.881
136.333	200.678	136.333	202.326	136.333	200.94	136.333	206.815
136.417	200.678	136.417	202.326	136.417	200.94	136.417	206.815
136.5	200.678	136.5	202.326	136.5	200.912	136.5	206.815
136.583	200.655	136.583	202.326	136.583	200.912	136.583	206.815
136.667	200.655	136.667	202.288	136.667	200.883	136.667	206.815
136.75	200.655	136.75	202.288	136.75	200.883	136.75	206.815
136.833	200.655	136.833	202.288	136.833	200.883	136.833	206.815
136.917	200.655	136.917	202.288	136.917	200.855	136.917	206.815
137	200.632	137	202.249	137	200.855	137	206.75
137.083	200.632	137.083	202.249	137.083	200.826	137.083	206.75
137.167	200.608	137.167	202.21	137.167	200.826	137.167	206.684
137.25	200.608	137.25	202.21	137.25	200.798	137.25	206.684
137.333	200.608	137.333	202.171	137.333	200.798	137.333	206.684
137.417	200.608	137.417	202.171	137.417	200.798	137.417	206.684
137.5	200.608	137.5	202.171	137.5	200.769	137.5	206.619
137.583	200.585	137.583	202.133	137.583	200.769	137.583	206.619
137.667	200.585	137.667	202.133	137.667	200.741	137.667	206.619
137.75	200.585	137.75	202.133	137.75	200.741	137.75	206.619
137.833	200.585	137.833	202.094	137.833	200.712	137.833	206.619
137.917	200.585	137.917	202.094	137.917	200.712	137.917	206.619
138	200.561	138	202.055	138	200.712	138	206.619
138.083	200.561	138.083	202.055	138.083	200.684	138.083	206.553
138.167	200.561	138.167	202.055	138.167	200.684	138.167	206.553
138.25	200.561	138.25	202.055	138.25	200.655	138.25	206.553
138.333	200.561	138.333	202.016	138.333	200.655	138.333	206.553
138.417	200.561	138.417	202.016	138.417	200.655	138.417	206.553
138.5	200.538	138.5	201.978	138.5	200.627	138.5	206.553
138.583	200.538	138.583	201.978	138.583	200.627	138.583	206.488
138.667	200.538	138.667	201.939	138.667	200.598	138.667	206.488
138.75	200.515	138.75	201.939	138.75	200.598	138.75	206.422
138.833	200.515	138.833	201.939	138.833	200.57	138.833	206.422
138.917	200.515	138.917	201.9	138.917	200.57	138.917	206.422
139	200.515	139	201.9	139	200.541	139	206.422
139.083	200.515	139.083	201.9	139.083	200.541	139.083	206.422
139.167	200.491	139.167	201.861	139.167	200.541	139.167	206.422
139.25	200.491	139.25	201.861	139.25	200.513	139.25	206.422
139.333	200.491	139.333	201.861	139.333	200.513	139.333	206.356
139.417	200.491	139.417	201.822	139.417	200.484	139.417	206.356
139.5	200.491	139.5	201.822	139.5	200.484	139.5	206.356
139.583	200.491	139.583	201.822	139.583	200.484	139.583	206.356
139.667	200.468	139.667	201.784	139.667	200.456	139.667	206.356
139.75	200.468	139.75	201.784	139.75	200.456	139.75	206.356
139.833	200.468	139.833	201.784	139.833	200.427	139.833	206.356
139.917	200.468	139.917	201.784	139.917	200.427	139.917	206.291
140	200.444	140	201.745	140	200.427	140	206.291
140.083	200.444	140.083	201.745	140.083	200.399	140.083	206.291
140.167	200.421	140.167	201.706	140.167	200.37	140.167	206.225
140.25	200.421	140.25	201.706	140.25	200.37	140.25	206.225
140.333	200.421	140.333	201.667	140.333	200.37	140.333	206.225
140.417	200.421	140.417	201.667	140.417	200.342	140.417	206.225
140.5	200.421	140.5	201.667	140.5	200.342	140.5	206.225
140.583	200.398	140.583	201.667	140.583	200.313	140.583	206.16
140.667	200.398	140.667	201.629	140.667	200.313	140.667	206.16
140.75	200.398	140.75	201.629	140.75	200.313	140.75	206.16
140.833	200.398	140.833	201.629	140.833	200.285	140.833	206.16
140.917	200.398	140.917	201.59	140.917	200.285	140.917	206.16
141	200.374	141	201.59	141	200.256	141	206.16
141.083	200.374	141.083	201.59	141.083	200.256	141.083	206.16
141.167	200.374	141.167	201.551	141.167	200.256	141.167	206.094
141.25	200.374	141.25	201.551	141.25	200.228	141.25	206.094
141.333	200.374	141.333	201.551	141.333	200.228	141.333	206.094
141.417	200.374	141.417	201.512	141.417	200.199	141.417	206.094
141.5	200.374	141.5	201.512	141.5	200.199	141.5	206.094
141.583	200.351	141.583	201.512	141.583	200.171	141.583	206.094
141.667	200.351	141.667	201.473	141.667	200.171	141.667	206.029
141.75	200.327	141.75	201.473	141.75	200.142	141.75	206.029
141.833	200.327	141.833	201.435	141.833	200.142	141.833	206.029
141.917	200.327	141.917	201.435	141.917	200.142	141.917	205.963
142	200.327	142	201.435	142	200.114	142	205.963
142.083	200.327	142.083	201.396	142.083	200.114	142.083	205.963
142.167	200.327	142.167	201.396	142.167	200.085	142.167	205.963
142.25	200.304	142.25	201.396	142.25	200.085	142.25	205.963
142.333	200.304	142.333	201.357	142.333	200.085	142.333	205.898
142.417	200.304	142.417	201.357	142.417	200.057	142.417	205.898
142.5	200.304	142.5	201.357	142.5	200.057	142.5	205.898
142.583	200.304	142.583	201.357	142.583	200.028	142.583	205.898
142.667	200.281	142.667	201.318	142.667	200.028	142.667	205.898
142.75	200.281	142.75	201.318	142.75	200.028	142.75	205.898
142.833	200.281	142.833	201.318	142.833	200	142.833	205.898
142.917	200.281	142.917	201.28	142.917	200	142.917	205.898
143	200.281	143	201.28	143	199.972	143	205.832
143.083	200.257	143.083	201.28	143.083	199.972	143.083	205.832
143.167	200.234	143.167	201.241	143.167	199.943	143.167	205.832
143.25	200.234	143.25	201.241	143.25	199.943	143.25	205.767
143.333	200.234	143.333	201.202	143.333	199.943	143.333	205.767
143.417	200.234	143.417	201.202	143.417	199.915	143.417	205.767
143.5	200.234	143.5	201.163	143.5	199.915	143.5	205.767
143.583	200.234	143.583	201.163	143.583	199.886	143.583	205.767
143.667	200.211	143.667	201.163	143.667	199.886	143.667	205.701
143.75	200.211	143.75	201.163	143.75	199.886	143.75	205.701
143.833	200.211	143.833	201.124	143.833	199.858	143.833	205.701
143.917	200.211	143.917	201.124	143.917	199.858	143.917	205.701
144	200.211	144	201.124	144	199.829	144	205.701
144.083	200.211	144.083	201.086	144.083	199.829	144.083	205.636
144.167	200.211	144.167	201.086	144.167	199.829	144.167	205.636
144.25	200.187	144.25	201.086	144.25	199.801	144.25	205.636
144.333	200.187	144.333	201.086	144.333	199.801	144.333	205.636
144.417	200.187	144.417	201.047	144.417	199.772	144.417	205.636
144.5	200.187	144.5	201.047	144.5	199.772	144.5	205.636
144.583	200.187	144.583	201.047	144.583	199.744	144.583	205.636
144.667	200.164	144.667	201.008	144.667	199.744	144.667	205.636
144.75	200.164	144.75	201.008	144.75	199.715	144.75	205.57
144.833	200.164	144.833	200.969	144.833	199.715	144.833	205.57
144.917	200.14	144.917	200.969	144.917	199.715	144.917	205.57
145	200.14	145	200.969	145	199.687	145	205.57
145.083	200.14	145.083	200.931	145.083	199.687	145.083	205.505
145.167	200.14	145.167	200.931	145.167	199.658	145.167	205.505
145.25	200.14	145.25	200.931	145.25	199.658	145.25	205.505
145.333	200.117	145.333	200.892	145.333	199.658	145.333	205.505
145.417	200.117	145.417	200.892	145.417	199.63	145.417	205.505
145.5	200.117	145.5	200.892	145.5	199.63	145.5	205.439
145.583	200.117	145.583	200.892	145.583	199.63	145.583	205.439
145.667	200.117	145.667	200.853	145.667	199.601	145.667	205.439
145.75	200.117	145.75	200.853	145.75	199.601	145.75	205.439
145.833	200.094	145.833	200.853	145.833	199.573	145.833	205.439
145.917	200.094	145.917	200.814	145.917	199.573	145.917	205.439
146	200.094	146	200.814	146	199.573	146	205.439
146.083	200.094	146.083	200.814	146.083	199.544	146.083	205.374
146.167	200.07	146.167	200.814	146.167	199.544	146.167	205.374
146.25	200.07	146.25	200.775	146.25	199.516	146.25	205.374
146.333	200.07	146.333	200.737	146.333	199.516	146.333	205.308
146.417	200.07	146.417	200.737	146.417	199.487	146.417	205.308
146.5	200.047	146.5	200.737	146.5	199.487	146.5	205.308
146.583	200.047	146.583	200.737	146.583	199.487	146.583	205.308
146.667	200.047	146.667	200.698	146.667	199.459	146.667	205.308
146.75	200.047	146.75	200.698	146.75	199.459	146.75	205.242
146.833	200.047	146.833	200.698	146.833	199.43	146.833	205.242
146.917	200.047	146.917	200.659	146.917	199.43	146.917	205.242
147	200.023	147	200.659	147	199.402	147	205.242
147.083	200.023	147.083	200.659	147.083	199.402	147.083	205.242
147.167	200.023	147.167	200.659	147.167	199.402	147.167	205.242
147.25	200.023	147.25	200.62	147.25	199.373	147.25	205.177
147.333	200.023	147.333	200.62	147.333	199.373	147.333	205.177
147.417	200.023	147.417	200.62	147.417	199.373	147.417	205.177
147.5	200.023	147.5	200.582	147.5	199.345	147.5	205.177
147.583	200	147.583	200.582	147.583	199.345	147.583	205.177
147.667	200	147.667	200.543	147.667	199.316	147.667	205.177
147.75	199.977	147.75	200.543	147.75	199.316	147.75	205.111
147.833	199.977	147.833	200.543	147.833	199.288	147.833	205.111
147.917	199.977	147.917	200.504	147.917	199.288	147.917	205.046
148	199.977	148	200.504	148	199.288	148	205.046
148.083	199.953	148.083	200.465	148.083	199.259	148.083	205.046
148.167	199.953	148.167	200.465	148.167	199.259	148.167	205.046
148.25	199.953	148.25	200.465	148.25	199.231	148.25	205.046
148.333	199.953	148.333	200.427	148.333	199.231	148.333	205.046
148.417	199.953	148.417	200.427	148.417	199.231	148.417	205.046
148.5	199.93	148.5	200.427	148.5	199.202	148.5	204.98
148.583	199.93	148.583	200.388	148.583	199.202	148.583	204.98
148.667	199.93	148.667	200.388	148.667	199.174	148.667	204.98
148.75	199.93	148.75	200.388	148.75	199.174	148.75	204.98
148.833	199.93	148.833	200.349	148.833	199.174	148.833	204.98
148.917	199.93	148.917	200.349	148.917	199.145	148.917	204.98
149	199.93	149	200.349	149	199.145	149	204.98
149.083	199.93	149.083	200.349	149.083	199.117	149.083	204.915
149.167	199.906	149.167	200.31	149.167	199.117	149.167	204.915
149.25	199.906	149.25	200.31	149.25	199.117	149.25	204.915
149.333	199.883	149.333	200.31	149.333	199.088	149.333	204.915
149.417	199.883	149.417	200.271	149.417	199.088	149.417	204.849
149.5	199.883	149.5	200.233	149.5	199.06	149.5	204.849
149.583	199.883	149.583	200.233	149.583	199.06	149.583	204.849
149.667	199.883	149.667	200.233	149.667	199.031	149.667	204.849
149.75	199.86	149.75	200.233	149.75	199.031	149.75	204.849
149.833	199.86	149.833	200.194	149.833	199.031	149.833	204.849
149.917	199.86	149.917	200.194	149.917	199.003	149.917	204.784
150	199.86	150	200.194	150	199.003	150	204.784
150.083	199.86	150.083	200.194	150.083	199.003	150.083	204.784
150.167	199.86	150.167	200.155	150.167	198.974	150.167	204.784
150.25	199.836	150.25	200.155	150.25	198.974	150.25	204.784
150.333	199.836	150.333	200.155	150.333	198.946	150.333	204.784
150.417	199.836	150.417	200.116	150.417	198.946	150.417	204.718
150.5	199.836	150.5	200.116	150.5	198.946	150.5	204.718
150.583	199.836	150.583	200.116	150.583	198.917	150.583	204.718
150.667	199.836	150.667	200.116	150.667	198.917	150.667	204.718
150.75	199.836	150.75	200.078	150.75	198.917	150.75	204.653
150.833	199.836	150.833	200.078	150.833	198.889	150.833	204.653
150.917	199.813	150.917	200.078	150.917	198.86	150.917	204.653
151	199.813	151	200.078	151	198.86	151	204.587
151.083	199.813	151.083	200.039	151.083	198.86	151.083	204.587
151.167	199.789	151.167	200.039	151.167	198.832	151.167	204.587
151.25	199.789	151.25	200.039	151.25	198.832	151.25	204.587
151.333	199.789	151.333	200	151.333	198.803	151.333	204.587
151.417	199.789	151.417	200	151.417	198.803	151.417	204.587
151.5	199.766	151.5	200	151.5	198.803	151.5	204.587
151.583	199.766	151.583	200	151.583	198.775	151.583	204.522
151.667	199.766	151.667	199.961	151.667	198.775	151.667	204.522
151.75	199.766	151.75	199.961	151.75	198.775	151.75	204.522
151.833	199.766	151.833	199.922	151.833	198.746	151.833	204.522
151.917	199.743	151.917	199.922	151.917	198.746	151.917	204.522
152	199.743	152	199.922	152	198.718	152	204.522
152.083	199.743	152.083	199.922	152.083	198.718	152.083	204.456
152.167	199.743	152.167	199.884	152.167	198.718	152.167	204.456
152.25	199.743	152.25	199.884	152.25	198.689	152.25	204.456
152.333	199.743	152.333	199.884	152.333	198.689	152.333	204.456
152.417	199.743	152.417	199.845	152.417	198.661	152.417	204.456
152.5	199.719	152.5	199.845	152.5	198.661	152.5	204.391
152.583	199.719	152.583	199.845	152.583	198.632	152.583	204.391
152.667	199.719	152.667	199.806	152.667	198.632	152.667	204.325
152.75	199.696	152.75	199.806	152.75	198.632	152.75	204.325
152.833	199.696	152.833	199.767	152.833	198.604	152.833	204.325
152.917	199.696	152.917	199.767	152.917	198.604	152.917	204.325
153	199.696	153	199.767	153	198.604	153	204.325
153.083	199.696	153.083	199.729	153.083	198.576	153.083	204.325
153.167	199.696	153.167	199.729	153.167	198.576	153.167	204.325
153.25	199.673	153.25	199.729	153.25	198.547	153.25	204.26
153.333	199.673	153.333	199.729	153.333	198.547	153.333	204.26
153.417	199.673	153.417	199.69	153.417	198.547	153.417	204.26
153.5	199.673	153.5	199.69	153.5	198.519	153.5	204.26
153.583	199.673	153.583	199.69	153.583	198.519	153.583	204.26
153.667	199.673	153.667	199.651	153.667	198.519	153.667	204.26
153.75	199.649	153.75	199.651	153.75	198.49	153.75	204.194
153.833	199.649	153.833	199.651	153.833	198.49	153.833	204.194
153.917	199.649	153.917	199.651	153.917	198.462	153.917	204.194
154	199.649	154	199.612	154	198.462	154	204.194
154.083	199.626	154.083	199.612	154.083	198.433	154.083	204.194
154.167	199.626	154.167	199.612	154.167	198.433	154.167	204.194
154.25	199.602	154.25	199.573	154.25	198.433	154.25	204.128
154.333	199.602	154.333	199.573	154.333	198.405	154.333	204.128
154.417	199.602	154.417	199.535	154.417	198.405	154.417	204.128
154.5	199.602	154.5	199.535	154.5	198.376	154.5	204.063
154.583	199.602	154.583	199.535	154.583	198.376	154.583	204.063
154.667	199.602	154.667	199.496	154.667	198.376	154.667	204.063
154.75	199.602	154.75	199.496	154.75	198.348	154.75	204.063
154.833	199.602	154.833	199.457	154.833	198.348	154.833	204.063
154.917	199.602	154.917	199.457	154.917	198.348	154.917	204.063
155	199.579	155	199.457	155	198.319	155	204.063
155.083	199.579	155.083	199.457	155.083	198.319	155.083	204.063
155.167	199.579	155.167	199.457	155.167	198.319	155.167	203.997
155.25	199.579	155.25	199.418	155.25	198.291	155.25	203.997
155.333	199.579	155.333	199.418	155.333	198.291	155.333	203.997
155.417	199.579	155.417	199.418	155.417	198.262	155.417	203.997
155.5	199.556	155.5	199.418	155.5	198.262	155.5	203.997
155.583	199.556	155.583	199.418	155.583	198.262	155.583	203.997
155.667	199.556	155.667	199.38	155.667	198.234	155.667	203.997
155.75	199.532	155.75	199.38	155.75	198.234	155.75	203.932
155.833	199.532	155.833	199.38	155.833	198.205	155.833	203.932
155.917	199.532	155.917	199.341	155.917	198.205	155.917	203.866
156	199.532	156	199.341	156	198.177	156	203.866
156.083	199.532	156.083	199.341	156.083	198.177	156.083	203.866
156.167	199.532	156.167	199.302	156.167	198.177	156.167	203.866
156.25	199.532	156.25	199.302	156.25	198.148	156.25	203.866
156.333	199.509	156.333	199.302	156.333	198.148	156.333	203.801
156.417	199.509	156.417	199.263	156.417	198.148	156.417	203.801
156.5	199.509	156.5	199.263	156.5	198.12	156.5	203.801
156.583	199.509	156.583	199.263	156.583	198.12	156.583	203.801
156.667	199.485	156.667	199.263	156.667	198.12	156.667	203.801
156.75	199.485	156.75	199.225	156.75	198.091	156.75	203.801
156.833	199.485	156.833	199.225	156.833	198.091	156.833	203.735
156.917	199.485	156.917	199.225	156.917	198.063	156.917	203.735
157	199.485	157	199.186	157	198.063	157	203.735
157.083	199.462	157.083	199.186	157.083	198.063	157.083	203.735
157.167	199.462	157.167	199.186	157.167	198.034	157.167	203.735
157.25	199.462	157.25	199.147	157.25	198.034	157.25	203.735
157.333	199.439	157.333	199.147	157.333	198.006	157.333	203.67
157.417	199.439	157.417	199.147	157.417	198.006	157.417	203.67
157.5	199.439	157.5	199.108	157.5	198.006	157.5	203.604
157.583	199.439	157.583	199.108	157.583	197.977	157.583	203.604
157.667	199.439	157.667	199.108	157.667	197.977	157.667	203.604
157.75	199.439	157.75	199.069	157.75	197.949	157.75	203.604
157.833	199.439	157.833	199.069	157.833	197.949	157.833	203.604
157.917	199.439	157.917	199.069	157.917	197.949	157.917	203.604
158	199.415	158	199.031	158	197.92	158	203.604
158.083	199.415	158.083	199.031	158.083	197.92	158.083	203.539
158.167	199.415	158.167	199.031	158.167	197.92	158.167	203.539
158.25	199.415	158.25	199.031	158.25	197.892	158.25	203.539
158.333	199.415	158.333	198.992	158.333	197.892	158.333	203.539
158.417	199.415	158.417	198.992	158.417	197.892	158.417	203.539
158.5	199.415	158.5	198.992	158.5	197.863	158.5	203.539
158.583	199.415	158.583	198.992	158.583	197.863	158.583	203.539
158.667	199.392	158.667	198.953	158.667	197.863	158.667	203.473
158.75	199.392	158.75	198.953	158.75	197.835	158.75	203.473
158.833	199.392	158.833	198.953	158.833	197.835	158.833	203.473
158.917	199.392	158.917	198.953	158.917	197.806	158.917	203.473
159	199.368	159	198.914	159	197.806	159	203.473
159.083	199.368	159.083	198.914	159.083	197.778	159.083	203.473
159.167	199.345	159.167	198.876	159.167	197.778	159.167	203.408
159.25	199.345	159.25	198.876	159.25	197.778	159.25	203.408
159.333	199.345	159.333	198.876	159.333	197.749	159.333	203.408
159.417	199.345	159.417	198.837	159.417	197.749	159.417	203.342
159.5	199.345	159.5	198.837	159.5	197.749	159.5	203.342
159.583	199.345	159.583	198.837	159.583	197.721	159.583	203.342
159.667	199.345	159.667	198.837	159.667	197.721	159.667	203.342
159.75	199.322	159.75	198.798	159.75	197.721	159.75	203.342
159.833	199.322	159.833	198.798	159.833	197.692	159.833	203.342
159.917	199.322	159.917	198.798	159.917	197.692	159.917	203.277
160	199.322	160	198.798	160	197.692	160	203.277
160.083	199.322	160.083	198.759	160.083	197.664	160.083	203.277
160.167	199.322	160.167	198.759	160.167	197.664	160.167	203.277
160.25	199.322	160.25	198.759	160.25	197.635	160.25	203.277
160.333	199.322	160.333	198.759	160.333	197.635	160.333	203.277
160.417	199.298	160.417	198.72	160.417	197.635	160.417	203.277
160.5	199.298	160.5	198.72	160.5	197.607	160.5	203.277
160.583	199.298	160.583	198.72	160.583	197.607	160.583	203.211
160.667	199.275	160.667	198.72	160.667	197.578	160.667	203.211
160.75	199.275	160.75	198.682	160.75	197.578	160.75	203.211
160.833	199.275	160.833	198.643	160.833	197.578	160.833	203.145
160.917	199.275	160.917	198.643	160.917	197.55	160.917	203.145
161	199.251	161	198.643	161	197.55	161	203.145
161.083	199.251	161.083	198.643	161.083	197.55	161.083	203.145
161.167	199.251	161.167	198.643	161.167	197.521	161.167	203.08
161.25	199.251	161.25	198.604	161.25	197.521	161.25	203.08
161.333	199.251	161.333	198.604	161.333	197.521	161.333	203.08
161.417	199.251	161.417	198.604	161.417	197.493	161.417	203.08
161.5	199.251	161.5	198.604	161.5	197.493	161.5	203.08
161.583	199.251	161.583	198.565	161.583	197.464	161.583	203.08
161.667	199.228	161.667	198.565	161.667	197.464	161.667	203.08
161.75	199.228	161.75	198.565	161.75	197.464	161.75	203.014
161.833	199.228	161.833	198.527	161.833	197.436	161.833	203.014
161.917	199.228	161.917	198.527	161.917	197.436	161.917	203.014
162	199.228	162	198.527	162	197.436	162	203.014
162.083	199.228	162.083	198.488	162.083	197.407	162.083	203.014
162.167	199.205	162.167	198.488	162.167	197.407	162.167	203.014
162.25	199.205	162.25	198.488	162.25	197.407	162.25	203.014
162.333	199.181	162.333	198.488	162.333	197.379	162.333	203.014
162.417	199.181	162.417	198.449	162.417	197.379	162.417	202.949
162.5	199.181	162.5	198.449	162.5	197.35	162.5	202.949
162.583	199.181	162.583	198.41	162.583	197.35	162.583	202.883
162.667	199.181	162.667	198.41	162.667	197.35	162.667	202.883
162.75	199.181	162.75	198.41	162.75	197.322	162.75	202.883
162.833	199.158	162.833	198.41	162.833	197.322	162.833	202.883
162.917	199.158	162.917	198.41	162.917	197.322	162.917	202.883
163	199.158	163	198.371	163	197.293	163	202.818
163.083	199.158	163.083	198.371	163.083	197.293	163.083	202.818
163.167	199.158	163.167	198.371	163.167	197.293	163.167	202.818
163.25	199.158	163.25	198.371	163.25	197.265	163.25	202.818
163.333	199.158	163.333	198.333	163.333	197.265	163.333	202.818
163.417	199.158	163.417	198.333	163.417	197.265	163.417	202.818
163.5	199.134	163.5	198.333	163.5	197.236	163.5	202.752
163.583	199.134	163.583	198.294	163.583	197.236	163.583	202.752
163.667	199.134	163.667	198.294	163.667	197.236	163.667	202.752
163.75	199.134	163.75	198.294	163.75	197.208	163.75	202.752
163.833	199.134	163.833	198.294	163.833	197.208	163.833	202.752
163.917	199.134	163.917	198.294	163.917	197.208	163.917	202.752
164	199.111	164	198.294	164	197.179	164	202.687
164.083	199.111	164.083	198.255	164.083	197.151	164.083	202.687
164.167	199.088	164.167	198.255	164.167	197.151	164.167	202.621
164.25	199.088	164.25	198.216	164.25	197.151	164.25	202.621
164.333	199.088	164.333	198.216	164.333	197.123	164.333	202.621
164.417	199.088	164.417	198.216	164.417	197.123	164.417	202.621
164.5	199.088	164.5	198.216	164.5	197.123	164.5	202.621
164.583	199.088	164.583	198.178	164.583	197.094	164.583	202.621
164.667	199.088	164.667	198.178	164.667	197.094	164.667	202.621
164.75	199.064	164.75	198.178	164.75	197.094	164.75	202.621
164.833	199.064	164.833	198.178	164.833	197.066	164.833	202.556
164.917	199.064	164.917	198.139	164.917	197.066	164.917	202.556
165	199.064	165	198.139	165	197.066	165	202.556
165.083	199.064	165.083	198.139	165.083	197.037	165.083	202.556
165.167	199.064	165.167	198.139	165.167	197.037	165.167	202.556
165.25	199.041	165.25	198.139	165.25	197.037	165.25	202.556
165.333	199.041	165.333	198.1	165.333	197.009	165.333	202.49
165.417	199.041	165.417	198.1	165.417	197.009	165.417	202.49
165.5	199.041	165.5	198.1	165.5	197.009	165.5	202.49
165.583	199.041	165.583	198.061	165.583	197.009	165.583	202.49
165.667	199.041	165.667	198.061	165.667	196.98	165.667	202.49
165.75	199.018	165.75	198.061	165.75	196.952	165.75	202.49
165.833	199.018	165.833	198.061	165.833	196.952	165.833	202.425
165.917	199.018	165.917	198.022	165.917	196.952	165.917	202.425
166	199.018	166	197.984	166	196.923	166	202.425
166.083	199.018	166.083	197.984	166.083	196.923	166.083	202.425
166.167	198.994	166.167	197.984	166.167	196.923	166.167	202.359
166.25	198.994	166.25	197.984	166.25	196.923	166.25	202.359
166.333	198.994	166.333	197.984	166.333	196.895	166.333	202.359
166.417	198.994	166.417	197.945	166.417	196.895	166.417	202.359
166.5	198.994	166.5	197.945	166.5	196.895	166.5	202.359
166.583	198.994	166.583	197.945	166.583	196.866	166.583	202.359
166.667	198.971	166.667	197.945	166.667	196.866	166.667	202.359
166.75	198.971	166.75	197.906	166.75	196.866	166.75	202.294
166.833	198.971	166.833	197.906	166.833	196.838	166.833	202.294
166.917	198.971	166.917	197.906	166.917	196.838	166.917	202.294
167	198.971	167	197.906	167	196.838	167	202.294
167.083	198.971	167.083	197.867	167.083	196.809	167.083	202.294
167.167	198.947	167.167	197.867	167.167	196.809	167.167	202.294
167.25	198.947	167.25	197.867	167.25	196.809	167.25	202.228
167.333	198.947	167.333	197.867	167.333	196.781	167.333	202.228
167.417	198.924	167.417	197.867	167.417	196.752	167.417	202.228
167.5	198.924	167.5	197.829	167.5	196.752	167.5	202.228
167.583	198.924	167.583	197.829	167.583	196.752	167.583	202.163
167.667	198.901	167.667	197.79	167.667	196.752	167.667	202.163
167.75	198.901	167.75	197.79	167.75	196.724	167.75	202.163
167.833	198.901	167.833	197.79	167.833	196.724	167.833	202.163
167.917	198.901	167.917	197.79	167.917	196.724	167.917	202.163
168	198.901	168	197.751	168	196.695	168	202.097
168.083	198.901	168.083	197.751	168.083	196.695	168.083	202.097
168.167	198.901	168.167	197.751	168.167	196.695	168.167	202.097
168.25	198.901	168.25	197.751	168.25	196.667	168.25	202.097
168.333	198.901	168.333	197.751	168.333	196.667	168.333	202.097
168.417	198.877	168.417	197.712	168.417	196.667	168.417	202.097
168.5	198.877	168.5	197.712	168.5	196.638	168.5	202.097
168.583	198.877	168.583	197.712	168.583	196.638	168.583	202.097
168.667	198.877	168.667	197.712	168.667	196.638	168.667	202.031
168.75	198.877	168.75	197.674	168.75	196.61	168.75	202.031
168.833	198.877	168.833	197.674	168.833	196.61	168.833	202.031
168.917	198.877	168.917	197.674	168.917	196.61	168.917	202.031
169	198.877	169	197.674	169	196.581	169	202.031
169.083	198.854	169.083	197.635	169.083	196.581	169.083	202.031
169.167	198.854	169.167	197.635	169.167	196.581	169.167	201.966
169.25	198.83	169.25	197.635	169.25	196.553	169.25	201.966
169.333	198.83	169.333	197.596	169.333	196.553	169.333	201.9
169.417	198.83	169.417	197.596	169.417	196.524	169.417	201.9
169.5	198.83	169.5	197.596	169.5	196.524	169.5	201.9
169.583	198.83	169.583	197.596	169.583	196.524	169.583	201.9
169.667	198.83	169.667	197.557	169.667	196.524	169.667	201.9
169.75	198.807	169.75	197.557	169.75	196.496	169.75	201.835
169.833	198.807	169.833	197.557	169.833	196.496	169.833	201.835
169.917	198.807	169.917	197.557	169.917	196.496	169.917	201.835
170	198.807	170	197.557	170	196.467	170	201.835
170.083	198.807	170.083	197.557	170.083	196.467	170.083	201.835
170.167	198.784	170.167	197.518	170.167	196.467	170.167	201.835
170.25	198.784	170.25	197.518	170.25	196.439	170.25	201.769
170.333	198.784	170.333	197.518	170.333	196.439	170.333	201.769
170.417	198.784	170.417	197.518	170.417	196.439	170.417	201.769
170.5	198.784	170.5	197.48	170.5	196.41	170.5	201.769
170.583	198.784	170.583	197.48	170.583	196.41	170.583	201.769
170.667	198.784	170.667	197.48	170.667	196.41	170.667	201.769
170.75	198.76	170.75	197.48	170.75	196.41	170.75	201.769
170.833	198.76	170.833	197.48	170.833	196.382	170.833	201.769
170.917	198.737	170.917	197.441	170.917	196.353	170.917	201.704
171	198.737	171	197.441	171	196.353	171	201.704
171.083	198.737	171.083	197.402	171.083	196.353	171.083	201.638
171.167	198.737	171.167	197.402	171.167	196.353	171.167	201.638
171.25	198.737	171.25	197.402	171.25	196.325	171.25	201.638
171.333	198.737	171.333	197.402	171.333	196.325	171.333	201.638
171.417	198.737	171.417	197.402	171.417	196.325	171.417	201.638
171.5	198.713	171.5	197.363	171.5	196.296	171.5	201.638
171.583	198.713	171.583	197.363	171.583	196.296	171.583	201.638
171.667	198.713	171.667	197.363	171.667	196.296	171.667	201.573
171.75	198.713	171.75	197.363	171.75	196.296	171.75	201.573
171.833	198.713	171.833	197.363	171.833	196.268	171.833	201.573
171.917	198.713	171.917	197.325	171.917	196.268	171.917	201.573
172	198.713	172	197.325	172	196.268	172	201.573
172.083	198.713	172.083	197.325	172.083	196.239	172.083	201.573
172.167	198.69	172.167	197.325	172.167	196.239	172.167	201.573
172.25	198.69	172.25	197.325	172.25	196.239	172.25	201.507
172.333	198.69	172.333	197.286	172.333	196.211	172.333	201.507
172.417	198.69	172.417	197.286	172.417	196.211	172.417	201.507
172.5	198.69	172.5	197.286	172.5	196.211	172.5	201.507
172.583	198.69	172.583	197.286	172.583	196.211	172.583	201.507
172.667	198.667	172.667	197.247	172.667	196.182	172.667	201.507
172.75	198.667	172.75	197.247	172.75	196.182	172.75	201.507
172.833	198.667	172.833	197.208	172.833	196.154	172.833	201.442
172.917	198.643	172.917	197.208	172.917	196.154	172.917	201.442
173	198.643	173	197.208	173	196.154	173	201.442
173.083	198.643	173.083	197.208	173.083	196.125	173.083	201.376
173.167	198.643	173.167	197.208	173.167	196.125	173.167	201.376
173.25	198.643	173.25	197.208	173.25	196.125	173.25	201.376
173.333	198.643	173.333	197.169	173.333	196.097	173.333	201.376
173.417	198.62	173.417	197.169	173.417	196.097	173.417	201.376
173.5	198.62	173.5	197.169	173.5	196.097	173.5	201.376
173.583	198.62	173.583	197.169	173.583	196.097	173.583	201.311
173.667	198.62	173.667	197.169	173.667	196.068	173.667	201.311
173.75	198.62	173.75	197.169	173.75	196.068	173.75	201.311
173.833	198.596	173.833	197.131	173.833	196.068	173.833	201.311
173.917	198.596	173.917	197.131	173.917	196.04	173.917	201.311
174	198.596	174	197.131	174	196.04	174	201.311
174.083	198.596	174.083	197.131	174.083	196.04	174.083	201.245
174.167	198.596	174.167	197.092	174.167	196.04	174.167	201.245
174.25	198.596	174.25	197.092	174.25	196.011	174.25	201.245
174.333	198.596	174.333	197.092	174.333	196.011	174.333	201.245
174.417	198.573	174.417	197.092	174.417	196.011	174.417	201.245
174.5	198.573	174.5	197.053	174.5	195.983	174.5	201.245
174.583	198.55	174.583	197.053	174.583	195.983	174.583	201.18
174.667	198.55	174.667	197.014	174.667	195.954	174.667	201.18
174.75	198.55	174.75	197.014	174.75	195.954	174.75	201.18
174.833	198.55	174.833	197.014	174.833	195.954	174.833	201.18
174.917	198.55	174.917	197.014	174.917	195.954	174.917	201.114
175	198.55	175	197.014	175	195.926	175	201.114
175.083	198.55	175.083	196.976	175.083	195.926	175.083	201.114
175.167	198.55	175.167	196.976	175.167	195.926	175.167	201.114
175.25	198.55	175.25	196.976	175.25	195.897	175.25	201.114
175.333	198.55	175.333	196.976	175.333	195.897	175.333	201.114
175.417	198.526	175.417	196.976	175.417	195.897	175.417	201.114
175.5	198.526	175.5	196.937	175.5	195.897	175.5	201.048
175.583	198.526	175.583	196.937	175.583	195.869	175.583	201.048
175.667	198.526	175.667	196.937	175.667	195.869	175.667	201.048
175.75	198.526	175.75	196.937	175.75	195.869	175.75	201.048
175.833	198.503	175.833	196.937	175.833	195.84	175.833	201.048
175.917	198.503	175.917	196.898	175.917	195.84	175.917	201.048
176	198.503	176	196.898	176	195.84	176	201.048
176.083	198.503	176.083	196.898	176.083	195.84	176.083	201.048
176.167	198.503	176.167	196.898	176.167	195.812	176.167	200.983
176.25	198.48	176.25	196.898	176.25	195.812	176.25	200.983
176.333	198.48	176.333	196.859	176.333	195.783	176.333	200.983
176.417	198.456	176.417	196.859	176.417	195.783	176.417	200.917
176.5	198.456	176.5	196.82	176.5	195.783	176.5	200.917
176.583	198.456	176.583	196.82	176.583	195.783	176.583	200.917
176.667	198.456	176.667	196.82	176.667	195.755	176.667	200.917
176.75	198.456	176.75	196.82	176.75	195.755	176.75	200.917
176.833	198.456	176.833	196.82	176.833	195.755	176.833	200.852
176.917	198.456	176.917	196.82	176.917	195.726	176.917	200.852
177	198.456	177	196.782	177	195.726	177	200.852
177.083	198.456	177.083	196.782	177.083	195.726	177.083	200.852
177.167	198.456	177.167	196.782	177.167	195.726	177.167	200.852
177.25	198.433	177.25	196.782	177.25	195.698	177.25	200.852
177.333	198.433	177.333	196.782	177.333	195.698	177.333	200.852
177.417	198.433	177.417	196.743	177.417	195.698	177.417	200.786
177.5	198.433	177.5	196.743	177.5	195.698	177.5	200.786
177.583	198.433	177.583	196.743	177.583	195.67	177.583	200.786
177.667	198.433	177.667	196.743	177.667	195.67	177.667	200.786
177.75	198.433	177.75	196.743	177.75	195.67	177.75	200.786
177.833	198.409	177.833	196.743	177.833	195.67	177.833	200.786
177.917	198.409	177.917	196.704	177.917	195.641	177.917	200.786
178	198.386	178	196.704	178	195.641	178	200.786
178.083	198.386	178.083	196.704	178.083	195.613	178.083	200.721
178.167	198.386	178.167	196.704	178.167	195.613	178.167	200.721
178.25	198.386	178.25	196.665	178.25	195.613	178.25	200.655
178.333	198.386	178.333	196.665	178.333	195.613	178.333	200.655
178.417	198.363	178.417	196.665	178.417	195.584	178.417	200.655
178.5	198.363	178.5	196.665	178.5	195.584	178.5	200.655
178.583	198.363	178.583	196.665	178.583	195.584	178.583	200.655
178.667	198.363	178.667	196.627	178.667	195.584	178.667	200.655
178.75	198.363	178.75	196.627	178.75	195.556	178.75	200.655
178.833	198.339	178.833	196.627	178.833	195.556	178.833	200.59
178.917	198.339	178.917	196.627	178.917	195.556	178.917	200.59
179	198.339	179	196.627	179	195.556	179	200.59
179.083	198.339	179.083	196.588	179.083	195.527	179.083	200.59
179.167	198.339	179.167	196.588	179.167	195.527	179.167	200.59
179.25	198.339	179.25	196.588	179.25	195.527	179.25	200.59
179.333	198.339	179.333	196.588	179.333	195.527	179.333	200.59
179.417	198.339	179.417	196.588	179.417	195.499	179.417	200.59
179.5	198.339	179.5	196.588	179.5	195.499	179.5	200.524
179.583	198.339	179.583	196.549	179.583	195.499	179.583	200.524
179.667	198.316	179.667	196.549	179.667	195.499	179.667	200.524
179.75	198.316	179.75	196.549	179.75	195.47	179.75	200.524
179.833	198.292	179.833	196.549	179.833	195.47	179.833	200.524
179.917	198.292	179.917	196.549	179.917	195.442	179.917	200.524
180	198.292	180	196.51	180	195.442	180	200.459
180.083	198.292	180.083	196.51	180.083	195.442	180.083	200.459
180.167	198.292	180.167	196.471	180.167	195.442	180.167	200.459
180.25	198.269	180.25	196.471	180.25	195.413	180.25	200.393
180.333	198.269	180.333	196.471	180.333	195.413	180.333	200.393
180.417	198.269	180.417	196.471	180.417	195.413	180.417	200.393
180.5	198.269	180.5	196.471	180.5	195.385	180.5	200.393
180.583	198.269	180.583	196.433	180.583	195.385	180.583	200.393
180.667	198.246	180.667	196.433	180.667	195.385	180.667	200.393
180.75	198.246	180.75	196.433	180.75	195.385	180.75	200.393
180.833	198.246	180.833	196.433	180.833	195.356	180.833	200.393
180.917	198.246	180.917	196.433	180.917	195.356	180.917	200.328
181	198.246	181	196.433	181	195.356	181	200.328
181.083	198.246	181.083	196.433	181.083	195.356	181.083	200.328
181.167	198.246	181.167	196.433	181.167	195.356	181.167	200.328
181.25	198.246	181.25	196.433	181.25	195.328	181.25	200.328
181.333	198.246	181.333	196.394	181.333	195.328	181.333	200.328
181.417	198.246	181.417	196.394	181.417	195.328	181.417	200.328
181.5	198.222	181.5	196.394	181.5	195.328	181.5	200.262
181.583	198.222	181.583	196.394	181.583	195.299	181.583	200.262
181.667	198.199	181.667	196.394	181.667	195.299	181.667	200.262
181.75	198.199	181.75	196.355	181.75	195.271	181.75	200.262
181.833	198.199	181.833	196.355	181.833	195.271	181.833	200.197
181.917	198.199	181.917	196.316	181.917	195.271	181.917	200.197
182	198.199	182	196.316	182	195.271	182	200.197
182.083	198.199	182.083	196.316	182.083	195.242	182.083	200.197
182.167	198.175	182.167	196.316	182.167	195.242	182.167	200.197
182.25	198.175	182.25	196.316	182.25	195.242	182.25	200.197
182.333	198.175	182.333	196.278	182.333	195.242	182.333	200.131
182.417	198.175	182.417	196.278	182.417	195.242	182.417	200.131
182.5	198.175	182.5	196.278	182.5	195.214	182.5	200.131
182.583	198.152	182.583	196.278	182.583	195.214	182.583	200.131
182.667	198.152	182.667	196.278	182.667	195.214	182.667	200.131
182.75	198.152	182.75	196.278	182.75	195.214	182.75	200.131
182.833	198.152	182.833	196.239	182.833	195.185	182.833	200.066
182.917	198.152	182.917	196.239	182.917	195.185	182.917	200.066
183	198.152	183	196.239	183	195.185	183	200.066
183.083	198.129	183.083	196.239	183.083	195.185	183.083	200.066
183.167	198.129	183.167	196.239	183.167	195.157	183.167	200.066
183.25	198.129	183.25	196.239	183.25	195.157	183.25	200.066
183.333	198.129	183.333	196.2	183.333	195.157	183.333	200.066
183.417	198.129	183.417	196.2	183.417	195.157	183.417	200
183.5	198.129	183.5	196.2	183.5	195.157	183.5	200
183.583	198.105	183.583	196.2	183.583	195.128	183.583	200
183.667	198.105	183.667	196.2	183.667	195.128	183.667	199.934
183.75	198.105	183.75	196.161	183.75	195.1	183.75	199.934
183.833	198.105	183.833	196.161	183.833	195.1	183.833	199.934
183.917	198.082	183.917	196.161	183.917	195.1	183.917	199.934
184	198.082	184	196.123	184	195.1	184	199.934
184.083	198.082	184.083	196.123	184.083	195.071	184.083	199.934
184.167	198.082	184.167	196.123	184.167	195.071	184.167	199.934
184.25	198.082	184.25	196.123	184.25	195.071	184.25	199.934
184.333	198.082	184.333	196.123	184.333	195.071	184.333	199.869
184.417	198.058	184.417	196.123	184.417	195.071	184.417	199.869
184.5	198.058	184.5	196.084	184.5	195.043	184.5	199.869
184.583	198.058	184.583	196.084	184.583	195.043	184.583	199.869
184.667	198.058	184.667	196.084	184.667	195.043	184.667	199.869
184.75	198.058	184.75	196.084	184.75	195.043	184.75	199.869
184.833	198.035	184.833	196.084	184.833	195.014	184.833	199.869
184.917	198.035	184.917	196.084	184.917	195.014	184.917	199.869
185	198.035	185	196.084	185	195.014	185	199.803
185.083	198.035	185.083	196.045	185.083	195.014	185.083	199.803
185.167	198.035	185.167	196.045	185.167	195.014	185.167	199.803
185.25	198.035	185.25	196.045	185.25	194.986	185.25	199.803
185.333	198.035	185.333	196.045	185.333	194.986	185.333	199.803
185.417	198.012	185.417	196.045	185.417	194.957	185.417	199.803
185.5	198.012	185.5	196.045	185.5	194.957	185.5	199.803
185.583	198.012	185.583	196.045	185.583	194.957	185.583	199.738
185.667	198.012	185.667	196.006	185.667	194.957	185.667	199.738
185.75	197.988	185.75	196.006	185.75	194.929	185.75	199.672
185.833	197.988	185.833	196.006	185.833	194.929	185.833	199.672
185.917	197.988	185.917	196.006	185.917	194.929	185.917	199.672
186	197.988	186	195.967	186	194.929	186	199.672
186.083	197.988	186.083	195.967	186.083	194.929	186.083	199.672
186.167	197.988	186.167	195.967	186.167	194.9	186.167	199.672
186.25	197.965	186.25	195.967	186.25	194.9	186.25	199.672
186.333	197.965	186.333	195.967	186.333	194.9	186.333	199.672
186.417	197.965	186.417	195.929	186.417	194.9	186.417	199.672
186.5	197.965	186.5	195.929	186.5	194.9	186.5	199.607
186.583	197.965	186.583	195.929	186.583	194.872	186.583	199.607
186.667	197.965	186.667	195.929	186.667	194.872	186.667	199.607
186.75	197.965	186.75	195.929	186.75	194.872	186.75	199.607
186.833	197.941	186.833	195.89	186.833	194.872	186.833	199.607
186.917	197.941	186.917	195.89	186.917	194.843	186.917	199.607
187	197.941	187	195.89	187	194.843	187	199.607
187.083	197.941	187.083	195.89	187.083	194.843	187.083	199.607
187.167	197.941	187.167	195.89	187.167	194.843	187.167	199.541
187.25	197.918	187.25	195.851	187.25	194.843	187.25	199.541
187.333	197.918	187.333	195.851	187.333	194.815	187.333	199.541
187.417	197.918	187.417	195.851	187.417	194.815	187.417	199.476
187.5	197.918	187.5	195.812	187.5	194.786	187.5	199.476
187.583	197.895	187.583	195.812	187.583	194.786	187.583	199.476
187.667	197.895	187.667	195.812	187.667	194.786	187.667	199.476
187.75	197.895	187.75	195.812	187.75	194.786	187.75	199.476
187.833	197.895	187.833	195.812	187.833	194.758	187.833	199.476
187.917	197.895	187.917	195.774	187.917	194.758	187.917	199.476
188	197.895	188	195.774	188	194.758	188	199.476
188.083	197.895	188.083	195.774	188.083	194.758	188.083	199.41
188.167	197.895	188.167	195.774	188.167	194.758	188.167	199.41
188.25	197.895	188.25	195.774	188.25	194.729	188.25	199.41
188.333	197.895	188.333	195.774	188.333	194.729	188.333	199.41
188.417	197.871	188.417	195.774	188.417	194.729	188.417	199.41
188.5	197.871	188.5	195.774	188.5	194.729	188.5	199.41
188.583	197.871	188.583	195.774	188.583	194.729	188.583	199.41
188.667	197.871	188.667	195.735	188.667	194.701	188.667	199.41
188.75	197.848	188.75	195.735	188.75	194.701	188.75	199.345
188.833	197.848	188.833	195.735	188.833	194.701	188.833	199.345
188.917	197.848	188.917	195.735	188.917	194.701	188.917	199.345
189	197.848	189	195.735	189	194.672	189	199.345
189.083	197.825	189.083	195.735	189.083	194.672	189.083	199.345
189.167	197.825	189.167	195.696	189.167	194.672	189.167	199.345
189.25	197.801	189.25	195.696	189.25	194.644	189.25	199.345
189.333	197.801	189.333	195.696	189.333	194.644	189.333	199.279
189.417	197.801	189.417	195.657	189.417	194.644	189.417	199.279
189.5	197.801	189.5	195.657	189.5	194.644	189.5	199.214
189.583	197.801	189.583	195.657	189.583	194.615	189.583	199.214
189.667	197.801	189.667	195.657	189.667	194.615	189.667	199.214
189.75	197.801	189.75	195.657	189.75	194.615	189.75	199.214
189.833	197.801	189.833	195.657	189.833	194.615	189.833	199.214
189.917	197.801	189.917	195.657	189.917	194.587	189.917	199.214
190	197.801	190	195.657	190	194.587	190	199.214
190.083	197.778	190.083	195.657	190.083	194.587	190.083	199.214
190.167	197.778	190.167	195.618	190.167	194.587	190.167	199.148
190.25	197.778	190.25	195.618	190.25	194.587	190.25	199.148
190.333	197.778	190.333	195.618	190.333	194.558	190.333	199.148
190.417	197.754	190.417	195.618	190.417	194.558	190.417	199.148
190.5	197.754	190.5	195.618	190.5	194.558	190.5	199.148
190.583	197.754	190.583	195.618	190.583	194.558	190.583	199.148
190.667	197.754	190.667	195.618	190.667	194.53	190.667	199.148
190.75	197.754	190.75	195.58	190.75	194.53	190.75	199.148
190.833	197.754	190.833	195.58	190.833	194.53	190.833	199.083
190.917	197.731	190.917	195.58	190.917	194.53	190.917	199.083
191	197.731	191	195.58	191	194.53	191	199.083
191.083	197.708	191.083	195.58	191.083	194.501	191.083	199.083
191.167	197.708	191.167	195.58	191.167	194.501	191.167	199.083
191.25	197.708	191.25	195.58	191.25	194.473	191.25	199.017
191.333	197.708	191.333	195.541	191.333	194.473	191.333	199.017
191.417	197.708	191.417	195.541	191.417	194.473	191.417	199.017
191.5	197.708	191.5	195.502	191.5	194.473	191.5	199.017
[truncated: 6,102 more rows]

## Sheet: Figure 2h
Relative Pressure	adsorption	Relative Pressure	Desorption	Relative Pressure	adsorption	Relative Pressure	Desorption	Relative Pressure	adsorption	Relative Pressure	Desorption	Relative Pressure	adsorption	Relative Pressure	Desorption
2.90199e-05	6.89062	0.95199	575.027	2.43058e-05	10.7013	0.96511	797.776	4.07021e-05	8.81861	0.95019	668.816	-1.66649e-06	23.5034	0.95969	330.709
7.56644e-05	13.8151	0.94481	567.407	6.35336e-05	21.455	0.93736	795.744	6.26223e-05	17.6158	0.94219	664.347	3.2707e-05	46.6843	0.92903	331.584
0.000104896	20.7458	0.938	559.283	7.54718e-05	32.2391	0.90973	793.809	9.39217e-05	26.4456	0.93526	659.106	8.64483e-05	69.8247	0.89824	332.605
0.000148322	27.6882	0.93119	551.143	0.000105099	42.9744	0.88184	791.924	0.000119392	35.2996	0.92828	653.616	0.00015666	92.9194	0.86732	333.617
0.000164429	34.673	0.92459	542.715	0.000143054	53.7436	0.85412	789.891	0.000155478	44.124	0.92147	648.144	0.000301432	115.813	0.86732	333.617
0.000194085	41.5116	0.91834	534.113	0.000166065	64.5797	0.82774	786.856	0.000194522	52.9827	0.91467	642.274	0.000543474	138.403	0.8364	334.667
0.00022139	48.4782	0.91264	524.907	0.00018848	75.4019	0.81646	772.703	0.000213486	61.8652	0.90803	636.302	0.00118	160.183	0.8364	334.667
0.00025363	55.4616	0.90709	515.58	0.000231953	86.3936	0.81381	757.687	0.000240807	70.7604	0.90191	630.182	0.00283	179.985	0.80533	335.706
0.000271912	62.351	0.90144	506.493	0.000261321	97.2153	0.81181	742.379	0.000274628	79.6094	0.89568	623.788	0.00613	196.842	0.77416	336.763
0.00030393	69.2245	0.8957	497.493	0.000281382	108.128	0.80986	727.107	0.000304463	88.497	0.88939	617.585	0.01139	210.336	0.74302	337.741
0.000313421	76.2452	0.88932	489.066	0.000329604	119.08	0.80798	711.85	0.000330137	97.3611	0.88371	610.991	0.01821	221.205	0.74302	337.741
0.000351711	83.1019	0.88282	480.804	0.000351717	130	0.80609	696.657	0.000360182	106.05	0.87802	604.387	0.02633	229.922	0.71171	338.741
0.000370421	90.0246	0.87571	473.08	0.000391852	141.024	0.80414	681.502	0.000406916	114.856	0.87216	597.839	0.03556	236.769	0.71171	338.741
0.0004038	97.0079	0.86777	466.229	0.000429154	152.064	0.80221	666.444	0.000455353	123.585	0.86663	591.033	0.04588	241.909	0.68052	339.629
0.000428941	104.018	0.8594	459.986	0.000492511	162.902	0.80019	651.468	0.00050105	132.421	0.86114	584.132	0.05693	245.882	0.64916	340.467
0.000438883	110.925	0.85025	454.544	0.000552856	173.708	0.79749	636.959	0.00058888	141.21	0.85574	576.943	0.06853	249.024	0.6179	341.106
0.000465609	117.837	0.84032	449.744	0.000669717	184.523	0.79449	622.715	0.000708411	149.761	0.85013	570.137	0.08042	251.725	0.5866	341.711
0.000494064	124.756	0.82968	445.808	0.000832136	195.323	0.79108	608.678	0.00087605	158.416	0.84467	563.266	0.0925	253.962	0.55544	342.025
0.000526531	131.667	0.81842	442.468	0.0011	205.973	0.78681	595.253	0.00113	166.922	0.83909	556.394	0.10458	256.126	0.52432	342.067
0.000540571	138.718	0.80668	439.675	0.00152	216.548	0.78194	582.281	0.00149	175.265	0.83338	549.743	0.13372	260.63	0.49382	341.085
0.000586714	145.65	0.7944	437.27	0.00211	227.108	0.77433	565.626	0.00197	183.408	0.82789	542.836	0.16347	264.155	0.47529	322.341
0.000628584	152.616	0.78192	435.259	0.00291	237.173	0.76485	550.216	0.00259	191.255	0.82249	535.913	0.19319	267.558	0.45808	301.433
0.000665855	159.523	0.76921	433.523	0.00395	246.993	0.75395	535.833	0.00338	198.789	0.81709	529.056	0.22299	270.737	0.43312	291.835
0.000721407	166.403	0.7564	431.854	0.0053	256.479	0.74163	522.51	0.00435	206.017	0.81188	521.917	0.25281	273.818	0.40522	286.6
0.000807305	173.329	0.74333	430.421	0.00708	265.542	0.72747	510.431	0.00552	212.923	0.80691	514.644	0.28263	276.786	0.37604	282.999
0.000891067	180.343	0.73014	429.099	0.00937	274.073	0.71199	499.322	0.00688	219.464	0.80203	507.206	0.3124	279.714	0.34644	280.028
0.000978464	187.311	0.71693	427.895	0.01212	282.142	0.69483	489.349	0.00848	225.644	0.79682	499.847	0.34204	282.687	0.3167	277.14
0.00111	194.223	0.70362	426.745	0.01518	289.823	0.67641	480.301	0.01031	231.413	0.79158	492.694	0.37163	285.728	0.28678	274.356
0.00125	201.156	0.69024	425.824	0.01838	297.425	0.65684	472.035	0.01236	236.834	0.78624	485.687	0.4011	288.725	0.25682	271.569
0.00142	208.078	0.67674	424.943	0.0218	304.734	0.63625	464.582	0.01466	241.862	0.78072	479.043	0.43073	291.565	0.22682	268.698
0.00163	214.934	0.66318	424.044	0.02569	311.788	0.61472	457.738	0.01716	246.514	0.7748	472.737	0.46018	294.477	0.19686	265.659
0.00188	221.758	0.64959	423.209	0.02996	318.369	0.59242	451.435	0.01988	250.875	0.76915	466.427	0.48943	297.6
0.00214	228.532	0.63594	422.492	0.0346	324.558	0.56953	445.585	0.02278	254.935	0.76298	460.455	0.51838	301.129
0.00248	235.229	0.62227	421.705	0.03981	330.146	0.54611	440.104	0.02584	258.802	0.75644	454.884	0.5473	304.652
0.00286	241.861	0.6086	421.103	0.04583	335.138	0.52214	434.974	0.02911	262.403	0.74986	449.37	0.57585	308.557
0.0033	248.387	0.59486	420.401	0.05258	339.511	0.49779	430.089	0.03252	265.724	0.74316	443.999	0.60428	312.57
0.00381	254.79	0.58117	419.812	0.05988	343.385	0.47316	425.405	0.03613	268.817	0.73611	438.811	0.63258	316.751
0.00439	261.009	0.56732	419.269	0.06768	346.914	0.44823	420.906	0.03994	271.598	0.72884	434.006	0.66065	321.065
0.00506	267.197	0.55352	418.625	0.07584	350.046	0.42316	416.519	0.0439	274.194	0.72127	429.38	0.68883	325.348
0.00582	273.272	0.53958	418.129	0.08429	352.91	0.39782	412.284	0.04808	276.498	0.71358	424.878	0.71714	329.199
0.00668	279.19	0.52556	417.631	0.09298	355.657	0.37235	408.112	0.05234	278.724	0.7056	420.731	0.74575	332.393
0.00766	284.918	0.51172	417.061	0.10182	358.281	0.34675	403.995	0.05677	280.731	0.69756	416.683	0.77504	334.46
0.00874	290.508	0.49778	416.493	0.12511	364.437	0.32111	399.884	0.06129	282.592	0.68923	413.056	0.80516	335.146
0.00996	295.898	0.48389	415.997	0.14919	369.978	0.2955	395.733	0.06585	284.327	0.68088	409.371	0.83585	334.719
0.01128	301.149	0.47003	415.281	0.17379	375.089	0.26995	391.494	0.07057	285.87	0.67229	405.952	0.86689	333.77
0.01272	306.165	0.45622	414.694	0.19879	379.866	0.24447	387.192	0.07529	287.415	0.66351	402.66	0.89789	332.624
0.01425	311.059	0.44203	414.238	0.22408	384.4	0.21915	382.739	0.08007	288.795	0.65468	399.455	0.92889	331.604
0.01588	315.852	0.42815	413.523	0.24958	388.708	0.19407	378.099	0.08491	290.101	0.64573	396.414	0.95969	330.709
0.01756	320.558	0.41399	413.081	0.27532	392.801			0.08991	291.276	0.63673	393.34		--
0.01931	325.166	0.40022	412.322	0.3009	396.922			0.09483	292.506	0.62758	390.444	--	--
0.02108	329.724	0.38644	411.59	0.32645	401			0.09983	293.59	0.61853	387.535	--	--
0.02291	334.196	0.37225	411.11	0.35185	405.141			0.10491	294.668	0.60942	384.708	--	--
0.0248	338.582	0.35843	410.308	0.37724	409.337			0.1149	296.897	0.60013	382.008	--	--
0.02676	342.838	0.34426	409.788	0.40263	413.493			0.12501	298.967	0.59086	379.285	--	--
0.0288	346.89	0.3305	408.969	0.42784	417.708			0.13518	300.858	0.58156	376.703	--	--
0.03094	350.783	0.31679	408.05	0.45288	422.03			0.14543	302.733	0.57215	374.208	--	--
0.03323	354.607	0.30302	407.172	0.47772	426.467			0.15586	304.455	0.56275	371.699	--	--
0.03566	358.261	0.28926	406.207	0.50226	431.065			0.16621	306.138	0.55329	369.236	--	--
0.03818	361.79		--	0.52647	435.888			0.17661	307.72	0.54367	366.89	--	--
0.04083	365.154			0.55041	440.914			0.18701	309.331	0.53396	364.61	--	--
0.04363	368.327			0.57394	446.208			0.19743	310.973	0.52423	362.393	--	--
0.04661	371.299			0.59693	451.837			0.20792	312.536	0.51467	360.223	--	--
0.04972	374.106			0.61939	457.824			0.21842	314.028	0.50506	358.127	--	--
0.05301	376.685			0.64117	464.263			0.22895	315.467	0.49541	356.071	--	--
0.05645	379.083			0.66251	471.081			0.23942	316.901	0.48572	354.065	--	--
0.06003	381.32			0.68305	478.437			0.24987	318.35	0.47634	351.726	--	--
0.06376	383.349			0.70265	486.443			0.26035	319.777	0.4676	348.689	--	--
0.06761	385.233			0.72135	495.063			0.27094	321.092	0.45861	345.903	--	--
0.0716	386.916			0.73894	504.374			0.28136	322.529	0.44923	343.539	--	--
0.07573	388.448			0.7558	514.36			0.29193	323.911	0.43959	341.425	--	--
0.07999	389.845			0.77135	525.188			0.30241	325.268	0.42976	339.511	--	--
0.08433	391.129			0.78573	536.777			0.31285	326.612	0.41993	337.623	--	--
0.08877	392.322			0.79913	549.199			0.32327	328.01	0.40997	335.873	--	--
0.09331	393.386			0.8114	562.349			0.33374	329.384	0.39993	334.193	--	--
0.0979	394.367			0.82252	576.278			0.3442	330.748	0.38984	332.556	--	--
0.1026	395.244			0.83262	590.985			0.35464	332.135	0.37969	331.006	--	--
0.11552	397.582			0.84181	606.325			0.36509	333.483	0.36953	329.48	--	--
0.12872	399.551			0.85027	622.2			0.37551	334.927	0.35937	327.912	--	--
0.14221	401.22			0.85828	638.451			0.38594	336.297	0.3492	326.324	--	--
0.15584	402.661			0.86348	651.259			0.39631	337.669	0.33902	324.754	--	--
0.16959	403.942			0.86857	664.149			0.40669	339.028	0.32878	323.242	--	--
0.18343	405.06			0.87338	677.289			0.41705	340.392	0.31862	321.663	--	--
0.1974	406.057			0.87818	690.417			0.42739	341.773	0.30837	320.121	--	--
0.21141	406.975			0.88254	703.848			0.43773	343.167	0.29817	318.538	--	--
0.22546	407.814			0.88689	717.283			0.44797	344.57	0.28801	316.923	--	--
0.23947	408.681			0.89146	730.565			0.45821	346.009	0.27779	315.316	--	--
0.25351	409.495			0.8959	743.837			0.46837	347.543	0.26758	313.726	--	--
0.26759	410.231			0.90062	756.904			0.47855	348.982	0.25737	312.099	--	--
0.28172	410.946			0.90789	773.62			0.48867	350.522	0.24717	310.459	--	--
0.29587	411.622			0.91866	787.711			0.49882	352.096	0.237	308.754	--	--
0.31006	412.242			0.93856	795.193			0.50886	353.723	0.22684	307.062	--	--
0.32425	412.858			0.96511	797.776			0.51884	355.406	0.21669	305.33	--	--
0.33845	413.435	--	--	--	--			0.52884	357.137	0.20655	303.549	--	--
0.3526	414.019	--	--	--	--			0.53869	358.911	0.19642	301.753	--	--
0.36685	414.504	--	--	--	--			0.54856	360.737			--	--
0.38104	415.018	--	--	--	--			0.55838	362.639			--	--
0.39529	415.521	--	--	--	--			0.56814	364.621			--	--
0.40953	416.024	--	--	--	--			0.57778	366.639			--	--
0.4238	416.442	--	--	--	--			0.58734	368.667			--	--
0.43809	416.859	--	--	--	--			0.59686	370.772			--	--
0.45231	417.268	--	--	--	--			0.6066	372.981			--	--
0.46648	417.74	--	--	--	--			0.616	375.189			--	--
0.48069	418.202	--	--	--	--			0.62538	377.489			--	--
0.49484	418.614	--	--	--	--			0.63484	379.89			--	--
0.50911	419.074	--	--	--	--			0.64413	382.291			--	--
0.52328	419.55	--	--	--	--			0.65325	384.845			--	--
0.53743	420.064	--	--	--	--			0.66247	387.356			--	--
0.55156	420.575	--	--	--	--			0.67144	390.104			--	--
0.56574	421.083	--	--	--	--			0.68033	392.969			--	--
0.57976	421.661	--	--	--	--			0.68914	395.929			--	--
0.59375	422.219	--	--	--	--			0.69783	399.007			--	--
0.60791	422.811	--	--	--	--			0.70648	402.262			--	--
0.62187	423.44	--	--	--	--			0.71494	405.545			--	--
0.63569	424.066	--	--	--	--			0.72338	409.033			--	--
0.64947	424.748	--	--	--	--			0.73159	412.619			--	--
0.66311	425.478	--	--	--	--			0.73962	416.43			--	--
0.67684	426.232	--	--	--	--			0.7476	420.268			--	--
0.69038	427.028	--	--	--	--			0.75545	424.323			--	--
0.70397	427.916	--	--	--	--			0.7631	428.59			--	--
0.71747	428.941	--	--	--	--			0.77073	432.89			--	--
0.73083	429.998	--	--	--	--			0.77814	437.414			--	--
0.74406	431.126	--	--	--	--			0.78529	442.205			--	--
0.75724	432.423	--	--	--	--			0.79235	447.233			--	--
0.77046	433.788	--	--	--	--			0.79934	452.381			--	--
0.78327	435.34	--	--	--	--			0.80602	457.694			--	--
0.7962	436.967	--	--	--	--			0.81267	463.336			--	--
0.80874	438.917	--	--	--	--			0.81898	469.048			--	--
0.82104	441.134	--	--	--	--			0.82505	474.811			--	--
0.83319	443.529	--	--	--	--			0.83097	480.747			--	--
0.8449	446.316	--	--	--	--			0.83684	486.869			--	--
0.8561	449.466	--	--	--	--			0.84241	493.359			--	--
0.86692	453.213	--	--	--	--			0.84779	500.236			--	--
0.8773	457.536	--	--	--	--			0.85342	506.943			--	--
0.88696	462.472	--	--	--	--			0.85891	513.647			--	--
0.89572	468.28	--	--	--	--			0.86413	520.783			--	--
0.90388	474.851	--	--	--	--			0.86919	528.129			--	--
0.91131	482.158	--	--	--	--			0.87419	535.449			--	--
0.91782	490.41	--	--	--	--			0.87919	542.982			--	--
0.92366	499.275	--	--	--	--			0.88398	550.471			--	--
0.92879	508.849	--	--	--	--			0.88865	558.142			--	--
0.93359	518.941	--	--	--	--			0.89325	565.965			--	--
0.93779	529.536	--	--	--	--			0.898	573.63			--	--
0.94167	540.522	--	--	--	--			0.90219	581.482			--	--
0.94547	551.616	--	--	--	--			0.90654	589.513			--	--
0.94882	563.237	--	--	--	--			0.91088	597.638			--	--
0.95199	575.027	--	--	--	--			0.91505	605.76			--	--
	603.651	--	--	--	--			0.91961	613.601			--	--
	615.745	--	--	--	--			0.92378	621.694			--	--
--	--	--	--	--	--			0.92815	629.754			--	--
--	--	--	--	--	--			0.93222	637.63			--	--
--	--	--	--	--	--			0.93648	645.462			--	--
--	--	--	--	--	--			0.941	653.145			--	--
--	--	--	--	--	--			0.94548	660.989			--	--
--	--	--	--	--	--			0.95019	668.816			--	--
--	--	--	--	--	--			--	--			--	--
--	--	--	--	--	--			--	--			--	--
--	--	--	--	--	--			--	--			--	--
--	--	--	--	--	--			--	--			--	--
--	--	--	--	--	--			--	--			--	--
--	--	--	--	--	--			--	--			--	--
--	--	--	--	--	--			--	--			--	--
--	--	--	--	--	--			--	--			--	--
--	--	--	--	--	--			--	--			--	--
--	--	--	--	--	--			--	--			--	--
--	--	--	--	--	--			--	--			--	--
--	--	--	--	--	--			--	--			--	--
--	--	--	--	--	--			--	--			--	--
--	--	--	--	--	--			--	--			--	--
--	--	--	--	--	--			--	--			--	--
--	--	--	--	--	--			--	--			--	--
--	--	--	--	--	--			--	--			--	--
--	--	--	--	--	--			--	--			--	--
--	--	--	--	--	--			--	--			--	--
--	--	--	--	--	--			--	--			--	--
--	--	--	--	--	--			--	--			--	--
--	--	--		--	--			--	--			--	--
--	--			--	--			--	--			--	--
--	--			--	--			--	--			--	--
--	--			--	--			--	--			--	--
--	--			--	--			--	--			--	--
--	--			--	--			--	--			--	--
--	--			--	--			--	--			--	--
--	--			--	--			--	--			--	--
--	--			--	--			--	--			--	--
--	--			--	--			--	--			--	--
--	--			--	--			--	--			--	--
--	--			--	--			--	--			--	--
--	--			--	--			--	--			--	--
--	--			--	--			--	--			--	--
--	--			--	--			--	--
--	--			--	--			--	--
--	--			--	--			--	--
--	--			--	--			--	--
--	--			--	--			--	--
--	--			--	--			--	--
--	--			--	--			--	--
--	--			--	--			--	--
--	--			--	--			--	--
--	--			--	--			--	--
--	--							--	--
--	--			--	--			--	--
--	--			--	--			--	--
--	--			--	--			--	--
--	--			--	--			--	--
--	--			--	--			--	--
--	--			--	--			--	--
--	--			--	--			--	--
				--	--			--	--
				--	--			--	--
				--	--			--	--
				--	--			--	--
				--	--			--	--
				--	--			--	--
				--	--			--	--
				--	--			--	--
				--	--			--	--
				--	--			--	--
				--	--			--	--
				--	--			--	--
				--	--			--	--
				--	--			--	--
				--	--			--	--
				--	--			--	--
				--	--			--	--
				--	--			--	--
				--	--			--	--
				--	--			--	--
				--	--			--	--
				--	--			--	--
				--	--			--	--
				--	--			--	--
				--	--			--	--
				--	--			--	--
				--	--			--	--
				--	--			--	--
				--	--			--	--
				--	--			--	--
				--	--			--	--
				--	--			--	--
				--	--			--	--
				--	--			--	--
				--	--			--	--
				--	--			--	--
				--	--			--	--
				--	--			--	--
				--	--			--	--
				--	--			--	--
				--	--			--	--
				--	--			--	--
				--	--			--	--

## Sheet: Figure 2i
Pore size	Intensity	Pore size	Intensity	Pore size	Intensity	Pore size	Intensity
8.04193	0.02296	8.04193	0	8.04193	0	8.04193	0.02616
8.57806	0.05237	8.57806	0.00312	8.57806	0	8.57806	0.05238
9.2929	0.07325	9.2929	0.04686	9.2929	0.00529	9.2929	0.08355
10.0077	0.07028	10.0077	0.08921	10.0077	0.05125	10.0077	0.10054
10.9013	0.04868	10.9013	0.09279	10.9013	0.0729	10.9013	0.09246
11.7948	0.02864	11.7948	0.06915	11.7948	0.0603	11.7948	0.07233
12.6884	0.01571	12.6884	0.03725	12.6884	0.03559	12.6884	0.04624
13.5819	0.01061	13.5819	0.01721	13.5819	0.01619	13.5819	0.02406
14.8329	0.0123	14.8329	0.01831	14.8329	0.00951	14.8329	0.01892
15.9052	0.01176	15.9052	0.01937	15.9052	0.00122	15.9052	0.016
17.1561	0.00589	17.1561	0.00974	17.1561	0	17.1561	0.00841
18.5858	0.00112	18.5858	0.000892976	18.5858	0	18.5858	0.00241
20.0155	0	20.0155	0			20.0155	0
21.6239	0	21.6239	0			21.6239	0
23.411	0	23.411	0			23.411	0
25.198	0	25.198	0			25.198	0
27.3426	0	27.3426	0			27.3426	0.000707469
29.4871	0	29.4871	0			29.4871	0.000988769
31.8103	0.000525067	31.8103	0.00271			31.8103	0.000428883
						34.3122	0
						36.9929	0
						40.0309	0
						43.2477	0
						46.6432	0.00186
