# Supplementary material for: Highly defective ultra-small tetravalent MOF nanocrystals
Source: Nat Commun. 2024 Apr 23;15:3434. doi: 10.1038/s41467-024-47426-x (PMC11039632; doi:10.1038/s41467-024-47426-x)
Supplement: Supplementary file 3 — Source data [file 41467_2024_47426_MOESM3_ESM.zip › Figure 3 raw data.xlsx]

## Sheet: Sheet1
Wavenumber	Intensity	Wavenumber	Intensity	Wavenumber	Intensity	Wavenumber	Intensity	Wavenumber	Intensity	Wavenumber	Intensity
2150.33	0.00556	2150.33	0.01096	2150.33	0.01996	2150.33	0.03062	2150.33	0.04089	2150.37	0.20312
2150.81	0.00589	2150.81	0.01045	2150.81	0.02073	2150.81	0.03102	2150.81	0.04158	2150.85	0.20336
2151.3	0.00603	2151.3	0.01014	2151.3	0.02149	2151.3	0.03141	2151.3	0.0421	2151.33	0.20289
2151.78	0.00597	2151.78	0.0101	2151.78	0.02213	2151.78	0.03188	2151.78	0.04238	2151.81	0.20191
2152.26	0.00572	2152.26	0.01035	2152.26	0.02255	2152.26	0.03246	2152.26	0.04246	2152.3	0.2007
2152.74	0.00534	2152.74	0.0108	2152.74	0.02275	2152.74	0.03316	2152.74	0.04247	2152.78	0.19954
2153.22	0.00489	2153.22	0.01131	2153.22	0.02278	2153.22	0.03387	2153.22	0.04252	2153.26	0.19863
2153.71	0.00449	2153.71	0.01174	2153.71	0.02274	2153.71	0.03447	2153.71	0.04271	2153.74	0.19808
2154.19	0.00424	2154.19	0.01199	2154.19	0.02269	2154.19	0.0348	2154.19	0.04301	2154.22	0.1979
2154.67	0.00421	2154.67	0.01205	2154.67	0.02267	2154.67	0.03478	2154.67	0.04334	2154.71	0.19804
2155.15	0.0044	2155.15	0.01198	2155.15	0.02264	2155.15	0.03437	2155.15	0.04357	2155.19	0.19845
2155.64	0.00476	2155.64	0.01193	2155.64	0.02255	2155.64	0.03364	2155.64	0.04357	2155.67	0.19903
2156.12	0.00522	2156.12	0.01204	2156.12	0.02235	2156.12	0.03269	2156.12	0.04332	2156.15	0.19973
2156.6	0.00569	2156.6	0.01241	2156.6	0.02203	2156.6	0.03168	2156.6	0.04285	2156.64	0.20047
2157.08	0.00609	2157.08	0.01302	2157.08	0.0216	2157.08	0.03071	2157.08	0.04227	2157.12	0.20119
2157.56	0.00638	2157.56	0.01375	2157.56	0.02111	2157.56	0.02984	2157.56	0.04167	2157.6	0.20182
2158.05	0.00649	2158.05	0.01437	2158.05	0.02058	2158.05	0.02906	2158.05	0.04111	2158.08	0.2023
2158.53	0.00637	2158.53	0.01462	2158.53	0.02003	2158.53	0.02833	2158.53	0.04059	2158.56	0.20261
2159.01	0.00597	2159.01	0.01435	2159.01	0.01943	2159.01	0.0276	2159.01	0.04008	2159.05	0.20274
2159.49	0.00526	2159.49	0.01348	2159.49	0.0188	2159.49	0.02683	2159.49	0.03954	2159.53	0.20273
2159.97	0.00429	2159.97	0.01213	2159.97	0.01815	2159.97	0.02603	2159.97	0.03898	2160.01	0.2026
2160.46	0.00317	2160.46	0.0105	2160.46	0.01754	2160.46	0.02524	2160.46	0.03843	2160.49	0.20238
2160.94	0.00208	2160.94	0.00884	2160.94	0.01704	2160.94	0.02452	2160.94	0.03795	2160.97	0.20203
2161.42	0.00122	2161.42	0.00738	2161.42	0.0167	2161.42	0.02393	2161.42	0.03762	2161.46	0.20146
2161.9	0.000768423	2161.9	0.00625	2161.9	0.01654	2161.9	0.02354	2161.9	0.03744	2161.94	0.20055
2162.39	0.000783682	2162.39	0.00547	2162.39	0.01652	2162.39	0.02339	2162.39	0.03742	2162.42	0.19921
2162.87	0.00121	2162.87	0.005	2162.87	0.01659	2162.87	0.02349	2162.87	0.03752	2162.9	0.19744
2163.35	0.00187	2163.35	0.00478	2163.35	0.0167	2163.35	0.02385	2163.35	0.03775	2163.39	0.19535
2163.83	0.00257	2163.83	0.00475	2163.83	0.01687	2163.83	0.02449	2163.83	0.03813	2163.87	0.19316
2164.31	0.00312	2164.31	0.0049	2164.31	0.01714	2164.31	0.02537	2164.31	0.03875	2164.35	0.19119
2164.8	0.00346	2164.8	0.00526	2164.8	0.01758	2164.8	0.02648	2164.8	0.03965	2164.83	0.18973
2165.28	0.0036	2165.28	0.00583	2165.28	0.01824	2165.28	0.02773	2165.28	0.04083	2165.31	0.18902
2165.76	0.00365	2165.76	0.00656	2165.76	0.01906	2165.76	0.02903	2165.76	0.04217	2165.8	0.18914
2166.24	0.00367	2166.24	0.00737	2166.24	0.01993	2166.24	0.03022	2166.24	0.04346	2166.28	0.19005
2166.72	0.00371	2166.72	0.00812	2166.72	0.02068	2166.72	0.03114	2166.72	0.04442	2166.76	0.19157
2167.21	0.00371	2167.21	0.00866	2167.21	0.02115	2167.21	0.03164	2167.21	0.04484	2167.24	0.19343
2167.69	0.00357	2167.69	0.00891	2167.69	0.02126	2167.69	0.03165	2167.69	0.04462	2167.72	0.19535
2168.17	0.00321	2168.17	0.00888	2168.17	0.02103	2168.17	0.03119	2168.17	0.04383	2168.21	0.19706
2168.65	0.0026	2168.65	0.00864	2168.65	0.02061	2168.65	0.0304	2168.65	0.04271	2168.69	0.1984
2169.13	0.00184	2169.13	0.00831	2169.13	0.02015	2169.13	0.02951	2169.13	0.04155	2169.17	0.19928
2169.62	0.00113	2169.62	0.00804	2169.62	0.0198	2169.62	0.02879	2169.62	0.04064	2169.65	0.19969
2170.1	0.000652075	2170.1	0.00789	2170.1	0.01962	2170.1	0.02847	2170.1	0.04013	2170.13	0.19972
2170.58	0.000534773	2170.58	0.0079	2170.58	0.01956	2170.58	0.02868	2170.58	0.04	2170.62	0.1995
2171.06	0.000778198	2171.06	0.00802	2171.06	0.01953	2171.06	0.02937	2171.06	0.04009	2171.1	0.19919
2171.55	0.00126	2171.55	0.00819	2171.55	0.01944	2171.55	0.03038	2171.55	0.0402	2171.58	0.19893
2172.03	0.00178	2172.03	0.00836	2172.03	0.01927	2172.03	0.03143	2172.03	0.04012	2172.06	0.19883
2172.51	0.00218	2172.51	0.0085	2172.51	0.01911	2172.51	0.03224	2172.51	0.03979	2172.55	0.19892
2172.99	0.00239	2172.99	0.00863	2172.99	0.0191	2172.99	0.03263	2172.99	0.03928	2173.03	0.19917
2173.47	0.00251	2173.47	0.0088	2173.47	0.01938	2173.47	0.03258	2173.47	0.03878	2173.51	0.19951
2173.96	0.00269	2173.96	0.00904	2173.96	0.01999	2173.96	0.03221	2173.96	0.03849	2173.99	0.19986
2174.44	0.00312	2174.44	0.00937	2174.44	0.02083	2174.44	0.03175	2174.44	0.03858	2174.47	0.20015
2174.92	0.0039	2174.92	0.00973	2174.92	0.0217	2174.92	0.03141	2174.92	0.03909	2174.96	0.20035
2175.4	0.00496	2175.4	0.01006	2175.4	0.02231	2175.4	0.03133	2175.4	0.03993	2175.44	0.20047
2175.88	0.00607	2175.88	0.01025	2175.88	0.02244	2175.88	0.0315	2175.88	0.04089	2175.92	0.20051
2176.37	0.00692	2176.37	0.01022	2176.37	0.022	2176.37	0.03182	2176.37	0.04175	2176.4	0.20046
2176.85	0.00724	2176.85	0.00995	2176.85	0.02104	2176.85	0.03213	2176.85	0.04233	2176.88	0.20027
2177.33	0.00688	2177.33	0.00946	2177.33	0.0198	2177.33	0.03231	2177.33	0.04254	2177.37	0.19988
2177.81	0.00589	2177.81	0.00887	2177.81	0.01855	2177.81	0.03233	2177.81	0.04245	2177.85	0.19929
2178.3	0.00448	2178.3	0.0083	2178.3	0.01756	2178.3	0.03226	2178.3	0.04222	2178.33	0.19857
2178.78	0.00298	2178.78	0.00793	2178.78	0.01703	2178.78	0.03221	2178.78	0.04205	2178.81	0.19791
2179.26	0.00171	2179.26	0.00787	2179.26	0.017	2179.26	0.03225	2179.26	0.04213	2179.3	0.19756
2179.74	0.000854969	2179.74	0.00818	2179.74	0.01742	2179.74	0.03239	2179.74	0.04257	2179.78	0.1978
2180.22	0.000467539	2180.22	0.00882	2180.22	0.01814	2180.22	0.0325	2180.22	0.04336	2180.26	0.19879
2180.71	0.000440598	2180.71	0.00965	2180.71	0.01901	2180.71	0.03244	2180.71	0.04439	2180.74	0.20051
2181.19	0.00059247	2181.19	0.0105	2181.19	0.01988	2181.19	0.03207	2181.19	0.0455	2181.22	0.20271
2181.67	0.000747204	2181.67	0.01113	2181.67	0.02065	2181.67	0.03138	2181.67	0.04652	2181.71	0.20497
2182.15	0.000802517	2182.15	0.01138	2182.15	0.02123	2182.15	0.03046	2182.15	0.04732	2182.19	0.20686
2182.63	0.000752211	2182.63	0.01117	2182.63	0.02159	2182.63	0.02951	2182.63	0.0478	2182.67	0.20805
2183.12	0.000668526	2183.12	0.01052	2183.12	0.02168	2183.12	0.02874	2183.12	0.04796	2183.15	0.20845
2183.6	0.000645876	2183.6	0.00956	2183.6	0.02149	2183.6	0.02829	2183.6	0.04781	2183.63	0.20822
2184.08	0.000745773	2184.08	0.0085	2184.08	0.02103	2184.08	0.02818	2184.08	0.04739	2184.12	0.20768
2184.56	0.000962257	2184.56	0.00755	2184.56	0.02036	2184.56	0.02831	2184.56	0.04673	2184.6	0.20717
2185.05	0.00122	2185.05	0.00689	2185.05	0.01956	2185.05	0.02851	2185.05	0.04587	2185.08	0.20693
2185.53	0.00142	2185.53	0.00662	2185.53	0.01873	2185.53	0.02865	2185.53	0.04488	2185.56	0.20694
2186.01	0.00149	2186.01	0.00674	2186.01	0.01799	2186.01	0.02869	2186.01	0.04384	2186.05	0.20701
2186.49	0.00143	2186.49	0.0072	2186.49	0.01742	2186.49	0.02867	2186.49	0.04287	2186.53	0.20684
2186.97	0.00131	2186.97	0.00789	2186.97	0.01708	2186.97	0.02875	2186.97	0.0421	2187.01	0.20621
2187.46	0.00131	2187.46	0.00871	2187.46	0.01702	2187.46	0.02905	2187.46	0.04165	2187.49	0.20512
2187.94	0.00158	2187.94	0.00961	2187.94	0.01725	2187.94	0.02964	2187.94	0.04157	2187.97	0.20383
2188.42	0.00226	2188.42	0.01058	2188.42	0.01779	2188.42	0.03049	2188.42	0.04186	2188.46	0.20278
2188.9	0.00334	2188.9	0.01164	2188.9	0.01863	2188.9	0.03146	2188.9	0.04243	2188.94	0.20248
2189.38	0.00471	2189.38	0.01278	2189.38	0.01971	2189.38	0.0324	2189.38	0.04314	2189.42	0.20332
2189.87	0.00614	2189.87	0.01398	2189.87	0.02093	2189.87	0.0332	2189.87	0.04382	2189.9	0.20542
2190.35	0.00739	2190.35	0.01512	2190.35	0.02213	2190.35	0.03378	2190.35	0.04436	2190.38	0.20861
2190.83	0.00821	2190.83	0.01604	2190.83	0.02308	2190.83	0.03417	2190.83	0.04469	2190.87	0.21246
2191.31	0.00848	2191.31	0.01654	2191.31	0.0236	2191.31	0.0344	2191.31	0.0448	2191.35	0.2164
2191.8	0.0082	2191.8	0.01648	2191.8	0.02354	2191.8	0.03453	2191.8	0.04475	2191.83	0.21989
2192.28	0.00749	2192.28	0.0158	2192.28	0.02288	2192.28	0.03458	2192.28	0.04461	2192.31	0.22259
2192.76	0.00652	2192.76	0.01456	2192.76	0.02172	2192.76	0.03453	2192.76	0.04446	2192.8	0.22438
2193.24	0.00547	2193.24	0.01297	2193.24	0.02026	2193.24	0.03436	2193.24	0.04433	2193.28	0.22538
2193.72	0.00444	2193.72	0.01126	2193.72	0.01871	2193.72	0.03409	2193.72	0.04425	2193.76	0.22587
2194.21	0.00347	2194.21	0.00969	2194.21	0.01726	2194.21	0.03374	2194.21	0.04419	2194.24	0.22619
2194.69	0.00249	2194.69	0.0084	2194.69	0.01601	2194.69	0.03334	2194.69	0.04412	2194.72	0.22657
2195.17	0.00144	2195.17	0.00743	2195.17	0.01492	2195.17	0.03295	2195.17	0.04399	2195.21	0.22715
2195.65	0.000259399	2195.65	0.00668	2195.65	0.01391	2195.65	0.03257	2195.65	0.04379	2195.69	0.22791
2196.13	-0.000983477	2196.13	0.00603	2196.13	0.01289	2196.13	0.03223	2196.13	0.04353	2196.17	0.22874
2196.62	-0.00213	2196.62	0.00535	2196.62	0.01186	2196.62	0.03193	2196.62	0.04327	2196.65	0.22948
2197.1	-0.00296	2197.1	0.00464	2197.1	0.01091	2197.1	0.03172	2197.1	0.04312	2197.13	0.23001
2197.58	-0.00324	2197.58	0.00402	2197.58	0.01026	2197.58	0.03169	2197.58	0.04319	2197.62	0.23031
2198.06	-0.00282	2198.06	0.00367	2198.06	0.01015	2198.06	0.03196	2198.06	0.04359	2198.1	0.23046
2198.55	-0.0017	2198.55	0.00378	2198.55	0.01079	2198.55	0.03257	2198.55	0.04436	2198.58	0.23064
2199.03	-8.15392e-05	2199.03	0.00445	2199.03	0.01221	2199.03	0.03351	2199.03	0.04543	2199.06	0.23104
2199.51	0.00172	2199.51	0.00562	2199.51	0.01428	2199.51	0.03462	2199.51	0.04663	2199.55	0.23181
2199.99	0.00331	2199.99	0.00707	2199.99	0.01671	2199.99	0.03567	2199.99	0.04768	2200.03	0.233
2200.47	0.00438	2200.47	0.00851	2200.47	0.01914	2200.47	0.0364	2200.47	0.04834	2200.51	0.23454
2200.95	0.00474	2200.95	0.00965	2200.95	0.02124	2200.95	0.03665	2200.95	0.0484	2200.99	0.23625
2201.44	0.00444	2201.44	0.01033	2201.44	0.0228	2201.44	0.03639	2201.44	0.04784	2201.47	0.23791
2201.92	0.00369	2201.92	0.01055	2201.92	0.02376	2201.92	0.03577	2201.92	0.0468	2201.95	0.23932
2202.4	0.00279	2202.4	0.01047	2202.4	0.02422	2202.4	0.03506	2202.4	0.04558	2202.44	0.24037
2202.88	0.00205	2202.88	0.0103	2202.88	0.02435	2202.88	0.03451	2202.88	0.04454	2202.92	0.24106
2203.37	0.00164	2203.37	0.01023	2203.37	0.02431	2203.37	0.03431	2203.37	0.04401	2203.4	0.24148
2203.85	0.00159	2203.85	0.01032	2203.85	0.02422	2203.85	0.0345	2203.85	0.04418	2203.88	0.24177
2204.33	0.00179	2204.33	0.01056	2204.33	0.0241	2204.33	0.03498	2204.33	0.04509	2204.37	0.24209
2204.81	0.00203	2204.81	0.01085	2204.81	0.02396	2204.81	0.03561	2204.81	0.04658	2204.85	0.24256
2205.3	0.00214	2205.3	0.01109	2205.3	0.02375	2205.3	0.03626	2205.3	0.0484	2205.33	0.24328
2205.78	0.00204	2205.78	0.01127	2205.78	0.0235	2205.78	0.03686	2205.78	0.05027	2205.81	0.24432
2206.26	0.00178	2206.26	0.01144	2206.26	0.02328	2206.26	0.03745	2206.26	0.05193	2206.3	0.24573
2206.74	0.00149	2206.74	0.01173	2206.74	0.02318	2206.74	0.03809	2206.74	0.05319	2206.78	0.24755
2207.22	0.00135	2207.22	0.0122	2207.22	0.02328	2207.22	0.03881	2207.22	0.05398	2207.26	0.24977
2207.7	0.00144	2207.7	0.01282	2207.7	0.02358	2207.7	0.03958	2207.7	0.05429	2207.74	0.25231
2208.19	0.00173	2208.19	0.01347	2208.19	0.02401	2208.19	0.04026	2208.19	0.05419	2208.22	0.25501
2208.67	0.00208	2208.67	0.01392	2208.67	0.02442	2208.67	0.04074	2208.67	0.05383	2208.7	0.25766
2209.15	0.0023	2209.15	0.01399	2209.15	0.02467	2209.15	0.04096	2209.15	0.05338	2209.19	0.26008
2209.63	0.00224	2209.63	0.01363	2209.63	0.02467	2209.63	0.04096	2209.63	0.05306	2209.67	0.26214
2210.12	0.00187	2210.12	0.01296	2210.12	0.02442	2210.12	0.04091	2210.12	0.05309	2210.15	0.26388
2210.6	0.0013	2210.6	0.01227	2210.6	0.02405	2210.6	0.04103	2210.6	0.05367	2210.63	0.26547
2211.08	0.00075531	2211.08	0.0119	2211.08	0.02375	2211.08	0.0415	2211.08	0.05488	2211.12	0.26712
2211.56	0.000498295	2211.56	0.01211	2211.56	0.0237	2211.56	0.04234	2211.56	0.05666	2211.6	0.26902
2212.04	0.000710011	2212.04	0.013	2212.04	0.02405	2212.04	0.04347	2212.04	0.05883	2212.08	0.27121
2212.53	0.00144	2212.53	0.01445	2212.53	0.02478	2212.53	0.04463	2212.53	0.06108	2212.56	0.27353
2213.01	0.00257	2213.01	0.01618	2213.01	0.02577	2213.01	0.0456	2213.01	0.06307	2213.04	0.27566
2213.49	0.00391	2213.49	0.01784	2213.49	0.02683	2213.49	0.04616	2213.49	0.06449	2213.53	0.2772
2213.97	0.0052	2213.97	0.0191	2213.97	0.02773	2213.97	0.04625	2213.97	0.06516	2214.01	0.27784
2214.45	0.00625	2214.45	0.01979	2214.45	0.02827	2214.45	0.04592	2214.45	0.06504	2214.49	0.27747
2214.94	0.00694	2214.94	0.01987	2214.94	0.02837	2214.94	0.04525	2214.94	0.06419	2214.97	0.27619
2215.42	0.00726	2215.42	0.01943	2215.42	0.02803	2215.42	0.04434	2215.42	0.06281	2215.45	0.2743
2215.9	0.00724	2215.9	0.0186	2215.9	0.02738	2215.9	0.04322	2215.9	0.06111	2215.94	0.27216
2216.38	0.00694	2216.38	0.01753	2216.38	0.02657	2216.38	0.04192	2216.38	0.05932	2216.42	0.27012
2216.87	0.00638	2216.87	0.01638	2216.87	0.02579	2216.87	0.04045	2216.87	0.05767	2216.9	0.2684
2217.35	0.00562	2217.35	0.01527	2217.35	0.02518	2217.35	0.03891	2217.35	0.05637	2217.38	0.26708
2217.83	0.00469	2217.83	0.01434	2217.83	0.02484	2217.83	0.03751	2217.83	0.05558	2217.87	0.26618
2218.31	0.00367	2218.31	0.01375	2218.31	0.02476	2218.31	0.03648	2218.31	0.05539	2218.35	0.26567
2218.79	0.00269	2218.79	0.0136	2218.79	0.02491	2218.79	0.03605	2218.79	0.05582	2218.83	0.26553
2219.28	0.00186	2219.28	0.01393	2219.28	0.0252	2219.28	0.03634	2219.28	0.05675	2219.31	0.26576
2219.76	0.00127	2219.76	0.01464	2219.76	0.02549	2219.76	0.03726	2219.76	0.05797	2219.79	0.26634
2220.24	0.000923872	2220.24	0.01552	2220.24	0.0257	2220.24	0.03859	2220.24	0.05921	2220.28	0.26722
2220.72	0.000734568	2220.72	0.01629	2220.72	0.02574	2220.72	0.03995	2220.72	0.06021	2220.76	0.26831
2221.2	0.000560999	2221.2	0.01669	2221.2	0.02559	2221.2	0.04102	2221.2	0.06077	2221.24	0.26947
2221.69	0.000261545	2221.69	0.01659	2221.69	0.02529	2221.69	0.04157	2221.69	0.06082	2221.72	0.27062
2222.17	-0.000243425	2222.17	0.01601	2222.17	0.0249	2222.17	0.04153	2222.17	0.06039	2222.2	0.27171
2222.65	-0.000931978	2222.65	0.01514	2222.65	0.02452	2222.65	0.04104	2222.65	0.0596	2222.69	0.27281
2223.13	-0.00169	2223.13	0.01426	2223.13	0.02426	2223.13	0.04034	2223.13	0.05861	2223.17	0.27399
2223.62	-0.00235	2223.62	0.01361	2223.62	0.02418	2223.62	0.03971	2223.62	0.05756	2223.65	0.27535
2224.1	-0.00277	2224.1	0.01329	2224.1	0.02433	2224.1	0.03938	2224.1	0.05659	2224.13	0.27691
2224.58	-0.00286	2224.58	0.0133	2224.58	0.02468	2224.58	0.03949	2224.58	0.05582	2224.62	0.27857
2225.06	-0.00264	2225.06	0.01347	2225.06	0.02519	2225.06	0.04009	2225.06	0.05535	2225.1	0.28021
2225.54	-0.00218	2225.54	0.01365	2225.54	0.02577	2225.54	0.0411	2225.54	0.05526	2225.58	0.2817
2226.03	-0.00159	2226.03	0.01372	2226.03	0.02633	2226.03	0.0424	2226.03	0.05562	2226.06	0.28304
2226.51	-0.00097537	2226.51	0.01365	2226.51	0.0268	2226.51	0.04376	2226.51	0.0564	2226.54	0.28435
2226.99	-0.000386477	2226.99	0.01351	2226.99	0.02716	2226.99	0.04494	2226.99	0.05749	2227.03	0.28586
2227.47	0.000134468	2227.47	0.01338	2227.47	0.02739	2227.47	0.0457	2227.47	0.0587	2227.51	0.28779
2227.95	0.00055027	2227.95	0.01328	2227.95	0.02753	2227.95	0.04587	2227.95	0.05975	2227.99	0.29022
2228.44	0.000805378	2228.44	0.01316	2228.44	0.02762	2228.44	0.04539	2228.44	0.06043	2228.47	0.29303
2228.92	0.000836134	2228.92	0.0129	2228.92	0.02771	2228.92	0.04438	2228.92	0.06062	2228.95	0.29587
2229.4	0.000597954	2229.4	0.01234	2229.4	0.02783	2229.4	0.0431	2229.4	0.06037	2229.44	0.29831
2229.88	0.00010705	2229.88	0.01145	2229.88	0.02801	2229.88	0.04192	2229.88	0.05989	2229.92	0.29994
2230.37	-0.000536442	2230.37	0.01031	2230.37	0.02822	2230.37	0.04123	2230.37	0.05946	2230.4	0.30063
2230.85	-0.00116	2230.85	0.00912	2230.85	0.02844	2230.85	0.04126	2230.85	0.05935	2230.88	0.30055
2231.33	-0.00157	2231.33	0.00814	2231.33	0.02861	2231.33	0.04207	2231.33	0.05969	2231.37	0.30017
2231.81	-0.00163	2231.81	0.00761	2231.81	0.02874	2231.81	0.04351	2231.81	0.06045	2231.85	0.30011
2232.29	-0.0013	2232.29	0.00764	2232.29	0.02883	2232.29	0.04525	2232.29	0.0615	2232.33	0.30099
2232.78	-0.00065589	2232.78	0.00823	2232.78	0.02898	2232.78	0.04696	2232.78	0.06268	2232.81	0.30317
2233.26	0.000116348	2233.26	0.00926	2233.26	0.02929	2233.26	0.04838	2233.26	0.06389	2233.29	0.30675
2233.74	0.00082922	2233.74	0.01056	2233.74	0.02987	2233.74	0.04944	2233.74	0.06517	2233.78	0.3115
2234.22	0.00135	2234.22	0.01199	2234.22	0.03083	2234.22	0.05023	2234.22	0.06671	2234.26	0.31701
2234.7	0.00165	2234.7	0.01346	2234.7	0.03216	2234.7	0.05096	2234.7	0.06869	2234.74	0.32279
2235.19	0.00179	2235.19	0.01492	2235.19	0.03378	2235.19	0.05184	2235.19	0.07121	2235.22	0.32845
2235.67	0.00191	2235.67	0.01629	2235.67	0.03549	2235.67	0.05294	2235.67	0.07419	2235.7	0.3338
2236.15	0.00211	2236.15	0.01747	2236.15	0.03706	2236.15	0.05421	2236.15	0.07731	2236.19	0.33883
2236.63	0.00243	2236.63	0.01829	2236.63	0.03824	2236.63	0.05548	2236.63	0.08012	2236.67	0.34367
2237.12	0.00288	2237.12	0.01863	2237.12	0.03888	2237.12	0.05654	2237.12	0.08218	2237.15	0.34855
2237.6	0.00338	2237.6	0.01843	2237.6	0.03896	2237.6	0.05725	2237.6	0.08323	2237.63	0.35368
2238.08	0.00388	2238.08	0.0178	2238.08	0.0386	2238.08	0.05766	2238.08	0.08328	2238.12	0.35921
2238.56	0.00437	2238.56	0.01699	2238.56	0.03805	2238.56	0.05793	2238.56	0.08267	2238.6	0.36522
2239.04	0.00489	2239.04	0.01636	2239.04	0.03762	2239.04	0.0584	2239.04	0.08196	2239.08	0.37176
2239.53	0.00548	2239.53	0.01623	2239.53	0.03761	2239.53	0.05937	2239.53	0.08176	2239.56	0.37883
2240.01	0.00617	2240.01	0.01681	2240.01	0.03821	2240.01	0.06108	2240.01	0.08253	2240.04	0.38644
2240.49	0.00693	2240.49	0.01807	2240.49	0.03952	2240.49	0.06358	2240.49	0.08449	2240.53	0.39462
2240.97	0.00764	2240.97	0.01982	2240.97	0.04149	2240.97	0.06673	2240.97	0.08753	2241.01	0.40342
2241.45	0.00818	2241.45	0.02169	2241.45	0.04395	2241.45	0.07021	2241.45	0.0913	2241.49	0.4129
2241.94	0.00845	2241.94	0.02336	2241.94	0.04668	2241.94	0.0736	2241.94	0.09529	2241.97	0.42308
2242.42	0.0084	2242.42	0.02457	2242.42	0.04942	2242.42	0.07649	2242.42	0.09903	2242.45	0.43397
2242.9	0.00807	2242.9	0.02525	2242.9	0.0519	2242.9	0.07855	2242.9	0.10213	2242.94	0.44549
2243.38	0.00756	2243.38	0.02544	2243.38	0.05387	2243.38	0.07962	2243.38	0.10446	2243.42	0.45752
2243.86	0.00698	2243.86	0.02528	2243.86	0.05512	2243.86	0.07969	2243.86	0.10605	2243.9	0.46989
2244.35	0.0064	2244.35	0.02487	2244.35	0.05549	2244.35	0.07896	2244.35	0.10709	2244.38	0.48241
2244.83	0.00588	2244.83	0.02432	2244.83	0.05489	2244.83	0.07773	2244.83	0.10785	2244.86	0.4949
2245.31	0.00541	2245.31	0.02363	2245.31	0.05337	2245.31	0.07635	2245.31	0.10855	2245.35	0.50725
2245.79	0.00501	2245.79	0.02286	2245.79	0.05112	2245.79	0.07519	2245.79	0.10935	2245.83	0.51941
2246.28	0.00469	2246.28	0.02206	2246.28	0.04845	2246.28	0.07449	2246.28	0.11032	2246.31	0.5314
2246.76	0.00449	2246.76	0.02135	2246.76	0.04576	2246.76	0.07438	2246.76	0.11143	2246.79	0.54324
2247.24	0.00441	2247.24	0.02087	2247.24	0.04342	2247.24	0.07481	2247.24	0.11263	2247.28	0.55498
2247.72	0.00443	2247.72	0.02075	2247.72	0.04174	2247.72	0.07564	2247.72	0.11387	2247.76	0.56657
2248.2	0.00443	2248.2	0.02099	2248.2	0.04086	2248.2	0.07667	2248.2	0.11512	2248.24	0.57799
2248.69	0.00424	2248.69	0.0215	2248.69	0.04071	2248.69	0.07769	2248.69	0.1164	2248.72	0.58922
2249.17	0.00371	2249.17	0.02211	2249.17	0.04111	2249.17	0.07858	2249.17	0.11776	2249.2	0.60031
2249.65	0.00276	2249.65	0.02264	2249.65	0.04183	2249.65	0.07937	2249.65	0.11923	2249.69	0.61151
2250.13	0.00148	2250.13	0.023	2250.13	0.04264	2250.13	0.08018	2250.13	0.12086	2250.17	0.62318
2250.61	7.34329e-05	2250.61	0.02321	2250.61	0.04346	2250.61	0.08122	2250.61	0.12271	2250.65	0.63585
2251.1	-0.00111	2251.1	0.02342	2251.1	0.04434	2251.1	0.08273	2251.1	0.12484	2251.13	0.65009
2251.58	-0.00172	2251.58	0.02384	2251.58	0.04543	2251.58	0.08488	2251.58	0.12734	2251.61	0.66644
2252.06	-0.00152	2252.06	0.02465	2252.06	0.04692	2252.06	0.08774	2252.06	0.1303	2252.1	0.68526
2252.54	-0.000440121	2252.54	0.02589	2252.54	0.04895	2252.54	0.09125	2252.54	0.13379	2252.58	0.70672
2253.03	0.0014	2253.03	0.02748	2253.03	0.05153	2253.03	0.09522	2253.03	0.13786	2253.06	0.7307
2253.51	0.00374	2253.51	0.02921	2253.51	0.05451	2253.51	0.09941	2253.51	0.14244	2253.54	0.75682
2253.99	0.00623	2253.99	0.03086	2253.99	0.05766	2253.99	0.10356	2253.99	0.14742	2254.03	0.7845
2254.47	0.00857	2254.47	0.03222	2254.47	0.06071	2254.47	0.10746	2254.47	0.15265	2254.51	0.81304
2254.95	0.01052	2254.95	0.03324	2254.95	0.06346	2254.95	0.11104	2254.95	0.15798	2254.99	0.84177
2255.44	0.01192	2255.44	0.03392	2255.44	0.06578	2255.44	0.11434	2255.44	0.16337	2255.47	0.87017
2255.92	0.01273	2255.92	0.03435	2255.92	0.06773	2255.92	0.1175	2255.92	0.16889	2255.95	0.89804
2256.4	0.01293	2256.4	0.03461	2256.4	0.06942	2256.4	0.12074	2256.4	0.17471	2256.44	0.92552
2256.88	0.01257	2256.88	0.03476	2256.88	0.07106	2256.88	0.1242	2256.88	0.18106	2256.92	0.95305
2257.36	0.01174	2257.36	0.03479	2257.36	0.0728	2257.36	0.12796	2257.36	0.18806	2257.4	0.98118
2257.85	0.0106	2257.85	0.03473	2257.85	0.07479	2257.85	0.13196	2257.85	0.19572	2257.88	1.01039
2258.33	0.00939	2258.33	0.0346	2258.33	0.07707	2258.33	0.13602	2258.33	0.20382	2258.36	1.04082
2258.81	0.00836	2258.81	0.0345	2258.81	0.07959	2258.81	0.13989	2258.81	0.21197	2258.85	1.07199
2259.29	0.00775	2259.29	0.03455	2259.29	0.08223	2259.29	0.14331	2259.29	0.21965	2259.33	1.1027
2259.78	0.00771	2259.78	0.03484	2259.78	0.08484	2259.78	0.14613	2259.78	0.22636	2259.81	1.13105
2260.26	0.00823	2260.26	0.0354	2260.26	0.08719	2260.26	0.14829	2260.26	0.23168	2260.29	1.15471
2260.74	0.00919	2260.74	0.03613	2260.74	0.0891	2260.74	0.14985	2260.74	0.23535	2260.78	1.17146
2261.22	0.01033	2261.22	0.03686	2261.22	0.09037	2261.22	0.15092	2261.22	0.2372	2261.26	1.17976
2261.7	0.01141	2261.7	0.03737	2261.7	0.09091	2261.7	0.15157	2261.7	0.23717	2261.74	1.17915
2262.19	0.01225	2262.19	0.03749	2262.19	0.0907	2262.19	0.15179	2262.19	0.23529	2262.22	1.17013
2262.67	0.01277	2262.67	0.03719	2262.67	0.08983	2262.67	0.15151	2262.67	0.23168	2262.7	1.15376
2263.15	0.01302	2263.15	0.03656	2263.15	0.08848	2263.15	0.1506	2263.15	0.22661	2263.19	1.13109
2263.63	0.01314	2263.63	0.03581	2263.63	0.08689	2263.63	0.14894	2263.63	0.22056	2263.67	1.1028
2264.11	0.01323	2264.11	0.03519	2264.11	0.08531	2264.11	0.14654	2264.11	0.21412	2264.15	1.06922
2264.6	0.01339	2264.6	0.03489	2264.6	0.08397	2264.6	0.14352	2264.6	0.20792	2264.63	1.03062
2265.08	0.01361	2265.08	0.035	2265.08	0.08301	2265.08	0.14016	2265.08	0.20247	2265.11	0.98751
2265.56	0.01383	2265.56	0.03553	2265.56	0.08248	2265.56	0.13681	2265.56	0.19802	2265.6	0.94104
2266.04	0.01397	2266.04	0.03639	2266.04	0.08235	2266.04	0.13382	2266.04	0.19449	2266.08	0.89291
2266.53	0.014	2266.53	0.03748	2266.53	0.08255	2266.53	0.13148	2266.53	0.19159	2266.56	0.84519
2267.01	0.01392	2267.01	0.03875	2267.01	0.08296	2267.01	0.12997	2267.01	0.18889	2267.04	0.7999
2267.49	0.01381	2267.49	0.04021	2267.49	0.08348	2267.49	0.12934	2267.49	0.18605	2267.53	0.75866
2267.97	0.01372	2267.97	0.04186	2267.97	0.08404	2267.97	0.12951	2267.97	0.18294	2268.01	0.72248
2268.45	0.01371	2268.45	0.04371	2268.45	0.0846	2268.45	0.1303	2268.45	0.17968	2268.49	0.69168
2268.94	0.01374	2268.94	0.04569	2268.94	0.08516	2268.94	0.13147	2268.94	0.17655	2268.97	0.66591
2269.42	0.01378	2269.42	0.04766	2269.42	0.0858	2269.42	0.13277	2269.42	0.1739	2269.45	0.64431
2269.9	0.01376	2269.9	0.04945	2269.9	0.08665	2269.9	0.13398	2269.9	0.17198	2269.94	0.62577
2270.38	0.01364	2270.38	0.05088	2270.38	0.08784	2270.38	0.13493	2270.38	0.17086	2270.42	0.60914
2270.86	0.01344	2270.86	0.05186	2270.86	0.08952	2270.86	0.13559	2270.86	0.17045	2270.9	0.59359
2271.35	0.0132	2271.35	0.05239	2271.35	0.09171	2271.35	0.13602	2271.35	0.17057	2271.38	0.5787
2271.83	0.01301	2271.83	0.05258	2271.83	0.09434	2271.83	0.13638	2271.83	0.17103	2271.86	0.56455
2272.31	0.01294	2272.31	0.05262	2272.31	0.09719	2272.31	0.13689	2272.31	0.17174	2272.35	0.55152
2272.79	0.013	2272.79	0.05272	2272.79	0.09994	2272.79	0.13775	2272.79	0.17271	2272.83	0.54003
2273.28	0.01318	2273.28	0.05305	2273.28	0.10228	2273.28	0.1391	2273.28	0.17401	2273.31	0.53035
2273.76	0.01342	2273.76	0.05376	2273.76	0.10403	2273.76	0.14095	2273.76	0.17573	2273.79	0.52242
2274.24	0.01366	2274.24	0.05487	2274.24	0.10517	2274.24	0.1432	2274.24	0.17783	2274.28	0.51589
2274.72	0.01386	2274.72	0.0564	2274.72	0.10589	2274.72	0.14562	2274.72	0.18019	2274.76	0.51018
2275.2	0.01401	2275.2	0.05826	2275.2	0.10648	2275.2	0.14795	2275.2	0.18252	2275.24	0.50477
2275.69	0.01411	2275.69	0.06034	2275.69	0.10721	2275.69	0.14989	2275.69	0.1845	2275.72	0.49928
2276.17	0.01414	2276.17	0.06248	2276.17	0.10818	2276.17	0.15122	2276.17	0.18577	2276.2	0.49366
2276.65	0.01409	2276.65	0.06448	2276.65	0.10929	2276.65	0.1518	2276.65	0.18606	2276.69	0.48809
2277.13	0.01391	2277.13	0.06617	2277.13	0.11024	2277.13	0.15158	2277.13	0.1852	2277.17	0.48287
2277.61	0.01357	2277.61	0.06737	2277.61	0.11065	2277.61	0.15062	2277.61	0.18315	2277.65	0.47827
2278.1	0.01309	2278.1	0.06799	2278.1	0.11027	2278.1	0.14902	2278.1	0.18007	2278.13	0.47444
2278.58	0.01256	2278.58	0.06805	2278.58	0.10907	2278.58	0.14698	2278.58	0.17626	2278.61	0.47139
2279.06	0.0121	2279.06	0.06762	2279.06	0.1073	2279.06	0.1447	2279.06	0.17218	2279.1	0.46905
2279.54	0.01188	2279.54	0.06683	2279.54	0.10541	2279.54	0.14241	2279.54	0.16835	2279.58	0.46738
2280.03	0.01204	2280.03	0.06582	2280.03	0.10388	2280.03	0.1403	2280.03	0.16527	2280.06	0.46639
2280.51	0.01262	2280.51	0.06467	2280.51	0.10302	2280.51	0.1385	2280.51	0.16328	2280.54	0.46616
2280.99	0.01356	2280.99	0.06339	2280.99	0.10287	2280.99	0.13706	2280.99	0.16248	2281.03	0.46677
2281.47	0.0147	2281.47	0.06196	2281.47	0.10316	2281.47	0.13594	2281.47	0.16274	2281.51	0.4682
2281.95	0.01582	2281.95	0.06034	2281.95	0.10347	2281.95	0.13504	2281.95	0.16372	2281.99	0.4703
2282.44	0.01673	2282.44	0.05857	2282.44	0.10337	2282.44	0.13424	2282.44	0.16503	2282.47	0.47278
2282.92	0.01729	2282.92	0.05675	2282.92	0.10262	2282.92	0.13348	2282.92	0.16633	2282.95	0.47536
2283.4	0.01745	2283.4	0.05504	2283.4	0.10126	2283.4	0.13274	2283.4	0.16746	2283.44	0.47789
2283.88	0.01723	2283.88	0.05367	2283.88	0.09953	2283.88	0.13209	2283.88	0.16842	2283.92	0.48041
2284.36	0.01673	2284.36	0.0528	2284.36	0.09783	2284.36	0.13166	2284.36	0.1693	2284.4	0.48318
2284.85	0.01605	2284.85	0.05251	2284.85	0.09649	2284.85	0.13157	2284.85	0.17022	2284.88	0.48658
2285.33	0.01526	2285.33	0.05276	2285.33	0.09567	2285.33	0.13192	2285.33	0.17122	2285.36	0.491
2285.81	0.01443	2285.81	0.05341	2285.81	0.09533	2285.81	0.13272	2285.81	0.17225	2285.85	0.49671
2286.29	0.01363	2286.29	0.05427	2286.29	0.09531	2286.29	0.13396	2286.29	0.17322	2286.33	0.50378
2286.78	0.01293	2286.78	0.05519	2286.78	0.09541	2286.78	0.13558	2286.78	0.17412	2286.81	0.51217
2287.26	0.01244	2287.26	0.05609	2287.26	0.09555	2287.26	0.13753	2287.26	0.17514	2287.29	0.52176
2287.74	0.01229	2287.74	0.05699	2287.74	0.09583	2287.74	0.1398	2287.74	0.17663	2287.78	0.53249
2288.22	0.0126	2288.22	0.05797	2288.22	0.09652	2288.22	0.14247	2288.22	0.17907	2288.26	0.54441
2288.7	0.01346	2288.7	0.05919	2288.7	0.09792	2288.7	0.14562	2288.7	0.18285	2288.74	0.55755
2289.19	0.01487	2289.19	0.06077	2289.19	0.10029	2289.19	0.14938	2289.19	0.18814	2289.22	0.57187
2289.67	0.01671	2289.67	0.06281	2289.67	0.10371	2289.67	0.15383	2289.67	0.19482	2289.7	0.5871
2290.15	0.01883	2290.15	0.06535	2290.15	0.10808	2290.15	0.15902	2290.15	0.20248	2290.19	0.60271
2290.63	0.02104	2290.63	0.06837	2290.63	0.11313	2290.63	0.16489	2290.63	0.21058	2290.67	0.618
2291.11	0.02317	2291.11	0.07184	2291.11	0.11854	2291.11	0.17133	2291.11	0.21864	2291.15	0.63231
2291.6	0.02513	2291.6	0.07565	2291.6	0.12405	2291.6	0.17816	2291.6	0.22643	2291.63	0.64526
2292.08	0.02687	2292.08	0.07971	2292.08	0.12951	2292.08	0.18516	2292.08	0.23396	2292.11	0.65688
2292.56	0.02844	2292.56	0.08383	2292.56	0.13492	2292.56	0.19209	2292.56	0.24148	2292.6	0.66761
2293.04	0.02986	2293.04	0.08784	2293.04	0.14035	2293.04	0.19876	2293.04	0.24924	2293.08	0.67808
2293.53	0.03116	2293.53	0.09154	2293.53	0.14591	2293.53	0.20503	2293.53	0.25732	2293.56	0.68893
2294.01	0.03234	2294.01	0.09477	2294.01	0.15164	2294.01	0.21085	2294.01	0.26559	2294.04	0.70056
2294.49	0.03337	2294.49	0.09743	2294.49	0.1575	2294.49	0.21622	2294.49	0.27369	2294.53	0.71309
2294.97	0.03421	2294.97	0.09955	2294.97	0.16334	2294.97	0.22122	2294.97	0.2812	2295.01	0.72644
2295.45	0.03485	2295.45	0.10124	2295.45	0.16896	2295.45	0.22596	2295.45	0.2878	2295.49	0.74044
2295.94	0.03534	2295.94	0.10268	2295.94	0.1742	2295.94	0.23053	2295.94	0.29341	2295.97	0.75496
2296.42	0.03574	2296.42	0.1041	2296.42	0.17891	2296.42	0.23501	2296.42	0.29821	2296.45	0.76999
2296.9	0.03617	2296.9	0.10572	2296.9	0.18309	2296.9	0.23942	2296.9	0.30253	2296.94	0.78548
2297.38	0.03671	2297.38	0.1077	2297.38	0.18677	2297.38	0.24375	2297.38	0.30672	2297.42	0.80129
2297.86	0.03743	2297.86	0.1101	2297.86	0.19006	2297.86	0.24796	2297.86	0.31096	2297.9	0.81703
2298.35	0.03834	2298.35	0.1129	2298.35	0.19303	2298.35	0.25203	2298.35	0.31525	2298.38	0.8321
2298.83	0.03939	2298.83	0.116	2298.83	0.1957	2298.83	0.25588	2298.83	0.3194	2298.86	0.84577
2299.31	0.04053	2299.31	0.1192	2299.31	0.198	2299.31	0.25949	2299.31	0.32321	2299.35	0.8574
2299.79	0.04166	2299.79	0.12229	2299.79	0.1998	2299.79	0.26277	2299.79	0.32654	2299.83	0.8666
2300.28	0.04271	2300.28	0.12502	2300.28	0.20096	2300.28	0.26567	2300.28	0.32934	2300.31	0.87327
2300.76	0.04362	2300.76	0.12716	2300.76	0.20141	2300.76	0.2681	2300.76	0.33167	2300.79	0.87749
2301.24	0.04435	2301.24	0.12853	2301.24	0.20117	2301.24	0.26999	2301.24	0.33362	2301.28	0.87938
2301.72	0.04486	2301.72	0.12905	2301.72	0.20043	2301.72	0.27129	2301.72	0.33521	2301.76	0.87898
2302.2	0.04515	2302.2	0.12871	2302.2	0.19946	2302.2	0.27199	2302.2	0.33639	2302.24	0.87631
2302.69	0.04519	2302.69	0.12762	2302.69	0.19857	2302.69	0.2721	2302.69	0.33705	2302.72	0.87147
2303.17	0.045	2303.17	0.12594	2303.17	0.198	2303.17	0.27163	2303.17	0.3371	2303.2	0.86477
2303.65	0.04464	2303.65	0.12388	2303.65	0.19784	2303.65	0.27059	2303.65	0.33648	2303.69	0.85674
2304.13	0.04414	2304.13	0.12161	2304.13	0.19798	2304.13	0.26896	2304.13	0.33517	2304.17	0.84794
2304.61	0.04358	2304.61	0.11932	2304.61	0.19813	2304.61	0.26669	2304.61	0.33319	2304.65	0.8388
2305.1	0.04301	2305.1	0.1171	2305.1	0.19789	2305.1	0.26377	2305.1	0.3305	2305.13	0.82943
2305.58	0.04246	2305.58	0.11502	2305.58	0.19689	2305.58	0.26022	2305.58	0.32701	2305.61	0.81952
2306.06	0.04192	2306.06	0.11313	2306.06	0.19485	2306.06	0.25612	2306.06	0.32258	2306.1	0.80848
2306.54	0.04136	2306.54	0.11141	2306.54	0.1917	2306.54	0.25162	2306.54	0.31713	2306.58	0.79568
2307.03	0.04071	2307.03	0.10984	2307.03	0.1876	2307.03	0.24687	2307.03	0.31072	2307.06	0.78068
2307.51	0.03992	2307.51	0.10836	2307.51	0.18281	2307.51	0.242	2307.51	0.30351	2307.54	0.7634
2307.99	0.03897	2307.99	0.10688	2307.99	0.17765	2307.99	0.23709	2307.99	0.29581	2308.03	0.74415
2308.47	0.03785	2308.47	0.10533	2308.47	0.17241	2308.47	0.23208	2308.47	0.28791	2308.51	0.72347
2308.95	0.0366	2308.95	0.10361	2308.95	0.16722	2308.95	0.22686	2308.95	0.28003	2308.99	0.70199
2309.44	0.03528	2309.44	0.10168	2309.44	0.16213	2309.44	0.22124	2309.44	0.27221	2309.47	0.68031
2309.92	0.03394	2309.92	0.0995	2309.92	0.15706	2309.92	0.2151	2309.92	0.26435	2309.95	0.65891
2310.4	0.03262	2310.4	0.09709	2310.4	0.15191	2310.4	0.20837	2310.4	0.25629	2310.44	0.63819
2310.88	0.03129	2310.88	0.09443	2310.88	0.1466	2310.88	0.2011	2310.88	0.24787	2310.92	0.6184
2311.36	0.02993	2311.36	0.09152	2311.36	0.1411	2311.36	0.19349	2311.36	0.23905	2311.4	0.59968
2311.85	0.02851	2311.85	0.08835	2311.85	0.13543	2311.85	0.18581	2311.85	0.22995	2311.88	0.58198
2312.33	0.02702	2312.33	0.08489	2312.33	0.12965	2312.33	0.17836	2312.33	0.22078	2312.36	0.56508
2312.81	0.02552	2312.81	0.08119	2312.81	0.12383	2312.81	0.17141	2312.81	0.21177	2312.85	0.54857
2313.29	0.02412	2313.29	0.07732	2313.29	0.11803	2313.29	0.16512	2313.29	0.2031	2313.33	0.53199
2313.78	0.02295	2313.78	0.07344	2313.78	0.11232	2313.78	0.1595	2313.78	0.19483	2313.81	0.51494
2314.26	0.02213	2314.26	0.06969	2314.26	0.10674	2314.26	0.1544	2314.26	0.18695	2314.29	0.49725
2314.74	0.02168	2314.74	0.06617	2314.74	0.10134	2314.74	0.14957	2314.74	0.17933	2314.78	0.47904
2315.22	0.02152	2315.22	0.06289	2315.22	0.09616	2315.22	0.14463	2315.22	0.17186	2315.26	0.46065
2315.7	0.02144	2315.7	0.05971	2315.7	0.09122	2315.7	0.13925	2315.7	0.16444	2315.74	0.44251
2316.19	0.02117	2316.19	0.0564	2316.19	0.08652	2316.19	0.13317	2316.19	0.15696	2316.22	0.42497
2316.67	0.02046	2316.67	0.05272	2316.67	0.08198	2316.67	0.12629	2316.67	0.1494	2316.7	0.40819
2317.15	0.01916	2317.15	0.04852	2317.15	0.07753	2317.15	0.11869	2317.15	0.1417	2317.19	0.39216
2317.63	0.01728	2317.63	0.04385	2317.63	0.0731	2317.63	0.11063	2317.63	0.13386	2317.67	0.37676
2318.11	0.01501	2318.11	0.03897	2318.11	0.06866	2318.11	0.10246	2318.11	0.12591	2318.15	0.36195
2318.6	0.01266	2318.6	0.03428	2318.6	0.06426	2318.6	0.09453	2318.6	0.11797	2318.63	0.34784
2319.08	0.01056	2319.08	0.03022	2319.08	0.06004	2319.08	0.08709	2319.08	0.1102	2319.11	0.33477
2319.56	0.00897	2319.56	0.02713	2319.56	0.05616	2319.56	0.08026	2319.56	0.10281	2319.6	0.32318
2320.04	0.00798	2320.04	0.02513	2320.04	0.0528	2320.04	0.07404	2320.04	0.096	2320.08	0.31343
2320.53	0.00756	2320.53	0.02408	2320.53	0.05007	2320.53	0.06831	2320.53	0.08992	2320.56	0.30565
2321.01	0.00756	2321.01	0.02368	2321.01	0.04796	2321.01	0.06298	2321.01	0.08464	2321.04	0.29963
2321.49	0.00783	2321.49	0.02355	2321.49	0.04635	2321.49	0.05802	2321.49	0.08013	2321.53	0.29479
2321.97	0.00824	2321.97	0.02337	2321.97	0.04503	2321.97	0.05351	2321.97	0.0763	2322.01	0.29038
2322.45	0.00874	2322.45	0.02296	2322.45	0.04379	2322.45	0.0496	2322.45	0.07304	2322.49	0.2857
2322.94	0.0093	2322.94	0.02229	2322.94	0.04243	2322.94	0.04644	2322.94	0.07021	2322.97	0.28034
2323.42	0.00984	2323.42	0.02143	2323.42	0.04082	2323.42	0.04412	2323.42	0.06769	2323.45	0.27426
2323.9	0.01023	2323.9	0.02047	2323.9	0.03895	2323.9	0.04256	2323.9	0.06536	2323.94	0.26776
2324.38	0.01022	2324.38	0.01945	2324.38	0.03686	2324.38	0.04157	2324.38	0.06309	2324.42	0.2613
2324.86	0.00958	2324.86	0.01835	2324.86	0.03462	2324.86	0.04085	2324.86	0.06073	2324.9	0.2553
2325.35	0.00816	2325.35	0.0171	2325.35	0.03233	2325.35	0.04013	2325.35	0.05821	2325.38	0.24994
2325.83	0.00601	2325.83	0.01566	2325.83	0.03008	2325.83	0.03921	2325.83	0.05549	2325.86	0.24518
2326.31	0.0034	2326.31	0.01407	2326.31	0.02795	2326.31	0.03804	2326.31	0.05265	2326.35	0.2408
2326.79	0.000773907	2326.79	0.01249	2326.79	0.02603	2326.79	0.03674	2326.79	0.04989	2326.83	0.23653
2327.28	-0.00138	2327.28	0.01112	2327.28	0.02439	2327.28	0.03549	2327.28	0.04747	2327.31	0.23223
2327.76	-0.00265	2327.76	0.01017	2327.76	0.0231	2327.76	0.03449	2327.76	0.04564	2327.79	0.22795
2328.24	-0.00287	2328.24	0.0098	2328.24	0.02221	2328.24	0.03386	2328.24	0.04454	2328.28	0.22387
2328.72	-0.00212	2328.72	0.01002	2328.72	0.02169	2328.72	0.03362	2328.72	0.04419	2328.76	0.22026
2329.2	-0.00068593	2329.2	0.01074	2329.2	0.02145	2329.2	0.03369	2329.2	0.04444	2329.24	0.21732
2329.69	0.00104	2329.69	0.01179	2329.69	0.02137	2329.69	0.03392	2329.69	0.04505	2329.72	0.21511
2330.17	0.00269	2330.17	0.01293	2330.17	0.02127	2330.17	0.03419	2330.17	0.04576	2330.2	0.21354
2330.65	0.00402	2330.65	0.01395	2330.65	0.02102	2330.65	0.03437	2330.65	0.04634	2330.69	0.21242
2331.13	0.00493	2331.13	0.01467	2331.13	0.02056	2331.13	0.03438	2331.13	0.04668	2331.17	0.21153
2331.61	0.0054	2331.61	0.01493	2331.61	0.01989	2331.61	0.03416	2331.61	0.04674	2331.65	0.21065
2332.1	0.00549	2332.1	0.01462	2332.1	0.01909	2332.1	0.03369	2332.1	0.04656	2332.13	0.20964
2332.58	0.00523	2332.58	0.01373	2332.58	0.0183	2332.58	0.03295	2332.58	0.04617	2332.61	0.20835
2333.06	0.00468	2333.06	0.01233	2333.06	0.01762	2333.06	0.03196	2333.06	0.04561	2333.1	0.20669
2333.54	0.00392	2333.54	0.01061	2333.54	0.01714	2333.54	0.03082	2333.54	0.04487	2333.58	0.20464
2334.03	0.00306	2334.03	0.00888	2334.03	0.01688	2334.03	0.02967	2334.03	0.04398	2334.06	0.20223
2334.51	0.00228	2334.51	0.00745	2334.51	0.01679	2334.51	0.0287	2334.51	0.04298	2334.54	0.19968
2334.99	0.00176	2334.99	0.00655	2334.99	0.01679	2334.99	0.02808	2334.99	0.04194	2335.03	0.19728
2335.47	0.00161	2335.47	0.00626	2335.47	0.01681	2335.47	0.0279	2335.47	0.04094	2335.51	0.19545
2335.95	0.0018	2335.95	0.00645	2335.95	0.01677	2335.95	0.02813	2335.95	0.04006	2335.99	0.19452
2336.44	0.00214	2336.44	0.00681	2336.44	0.01665	2336.44	0.02862	2336.44	0.03932	2336.47	0.19465
2336.92	0.00234	2336.92	0.00698	2336.92	0.01649	2336.92	0.02914	2336.92	0.03873	2336.95	0.19572
2337.4	0.00213	2337.4	0.00672	2337.4	0.01634	2337.4	0.02948	2337.4	0.03823	2337.44	0.1973
2337.88	0.0014	2337.88	0.00598	2337.88	0.01629	2337.88	0.02952	2337.88	0.03779	2337.92	0.19878
2338.36	0.000219107	2338.36	0.00499	2338.36	0.01641	2338.36	0.02926	2338.36	0.03743	2338.4	0.19954
2338.85	-0.00113	2338.85	0.00413	2338.85	0.01674	2338.85	0.02883	2338.85	0.0372	2338.88	0.19913
2339.33	-0.00226	2339.33	0.00385	2339.33	0.01726	2339.33	0.0284	2339.33	0.03713	2339.36	0.19743
2339.81	-0.00287	2339.81	0.0044	2339.81	0.01788	2339.81	0.02813	2339.81	0.03724	2339.85	0.19466
2340.29	-0.0028	2340.29	0.00578	2340.29	0.01846	2340.29	0.02805	2340.29	0.03746	2340.33	0.19128
2340.78	-0.00215	2340.78	0.00769	2340.78	0.01884	2340.78	0.0281	2340.78	0.03765	2340.81	0.18783
2341.26	-0.00116	2341.26	0.00965	2341.26	0.01887	2341.26	0.02813	2341.26	0.03762	2341.29	0.18473
2341.74	-0.000136137	2341.74	0.01116	2341.74	0.01849	2341.74	0.02796	2341.74	0.03723	2341.78	0.18217
2342.22	0.000687361	2342.22	0.01189	2342.22	0.01776	2342.22	0.02751	2342.22	0.03646	2342.26	0.18016
2342.7	0.00124	2342.7	0.0118	2342.7	0.01685	2342.7	0.02678	2342.7	0.03542	2342.74	0.1786
2343.19	0.00159	2343.19	0.01111	2343.19	0.01599	2343.19	0.02587	2343.19	0.03434	2343.22	0.17734
2343.67	0.00188	2343.67	0.01023	2343.67	0.01542	2343.67	0.02497	2343.67	0.03349	2343.7	0.17633
2344.15	0.00221	2344.15	0.00956	2344.15	0.01529	2344.15	0.02421	2344.15	0.03306	2344.19	0.1756
2344.63	0.0026	2344.63	0.00937	2344.63	0.01562	2344.63	0.02368	2344.63	0.03314	2344.67	0.17521
2345.11	0.00293	2345.11	0.00974	2345.11	0.01625	2345.11	0.02336	2345.11	0.03364	2345.15	0.17523
2345.6	0.00307	2345.6	0.01055	2345.6	0.01693	2345.6	0.02321	2345.6	0.03437	2345.63	0.17562
2346.08	0.00294	2346.08	0.01159	2346.08	0.0174	2346.08	0.02314	2346.08	0.03512	2346.11	0.17627
2346.56	0.00257	2346.56	0.01264	2346.56	0.01746	2346.56	0.02312	2346.56	0.03571	2346.6	0.177
2347.04	0.00212	2347.04	0.01354	2347.04	0.01709	2347.04	0.02318	2347.04	0.03609	2347.08	0.17764
2347.53	0.00179	2347.53	0.01422	2347.53	0.01642	2347.53	0.02338	2347.53	0.03629	2347.56	0.17807
2348.01	0.00173	2348.01	0.01463	2348.01	0.0157	2348.01	0.0238	2348.01	0.0364	2348.04	0.17829
2348.49	0.00194	2348.49	0.01475	2348.49	0.01518	2348.49	0.02443	2348.49	0.0365	2348.53	0.17832
2348.97	0.00228	2348.97	0.01456	2348.97	0.01502	2348.97	0.02519	2348.97	0.03661	2349.01	0.17829
2349.45	0.00254	2349.45	0.01401	2349.45	0.01522	2349.45	0.02592	2349.45	0.0367	2349.49	0.1783
2349.94	0.00252	2349.94	0.01311	2349.94	0.01561	2349.94	0.02646	2349.94	0.03669	2349.97	0.17845
2350.42	0.00218	2350.42	0.01193	2350.42	0.01599	2350.42	0.02665	2350.42	0.03655	2350.45	0.17882
2350.9	0.0016	2350.9	0.01064	2350.9	0.01613	2350.9	0.02646	2350.9	0.03632	2350.94	0.17947
2351.38	0.00104	2351.38	0.00946	2351.38	0.01594	2351.38	0.02596	2351.38	0.03611	2351.42	0.18041
2351.86	0.000752449	2351.86	0.00863	2351.86	0.01546	2351.86	0.02533	2351.86	0.03608	2351.9	0.18162
2352.35	0.000918388	2352.35	0.00831	2352.35	0.01489	2352.35	0.02481	2352.35	0.03638	2352.38	0.18301
2352.83	0.00156	2352.83	0.00857	2352.83	0.01442	2352.83	0.02462	2352.83	0.03708	2352.86	0.18444
2353.31	0.00255	2353.31	0.00933	2353.31	0.01425	2353.31	0.02485	2353.31	0.03817	2353.35	0.18574
2353.79	0.00366	2353.79	0.01042	2353.79	0.0144	2353.79	0.02552	2353.79	0.0395	2353.83	0.18673
2354.28	0.00465	2354.28	0.01164	2354.28	0.0148	2354.28	0.02647	2354.28	0.04086	2354.31	0.18737
2354.76	0.00536	2354.76	0.01277	2354.76	0.01524	2354.76	0.02748	2354.76	0.04201	2354.79	0.18767
2355.24	0.00572	2355.24	0.01366	2355.24	0.01552	2355.24	0.02829	2355.24	0.04271	2355.28	0.1878
2355.72	0.00574	2355.72	0.01421	2355.72	0.01545	2355.72	0.02866	2355.72	0.0428	2355.76	0.18793
2356.2	0.00544	2356.2	0.01438	2356.2	0.01499	2356.2	0.02847	2356.2	0.04218	2356.24	0.18815
2356.69	0.00484	2356.69	0.01417	2356.69	0.01423	2356.69	0.02771	2356.69	0.04084	2356.72	0.18846
2357.17	0.00395	2357.17	0.01363	2357.17	0.01336	2357.17	0.02649	2357.17	0.03887	2357.2	0.18865
2357.65	0.0028	2357.65	0.01284	2357.65	0.01258	2357.65	0.02507	2357.65	0.03646	2357.69	0.18846
2358.13	0.0015	2358.13	0.01191	2358.13	0.0121	2358.13	0.0237	2358.13	0.0339	2358.17	0.18758
2358.61	0.000246286	2358.61	0.011	2358.61	0.01204	2358.61	0.02266	2358.61	0.03152	2358.65	0.18586
2359.1	-0.000727654	2359.1	0.01026	2359.1	0.01241	2359.1	0.02216	2359.1	0.02966	2359.13	0.18331
2359.58	-0.0012	2359.58	0.00985	2359.58	0.01314	2359.58	0.02228	2359.58	0.02857	2359.61	0.18017
2360.06	-0.00105	2360.06	0.00987	2360.06	0.01406	2360.06	0.02299	2360.06	0.02837	2360.1	0.17683
2360.54	-0.000318766	2360.54	0.01032	2360.54	0.01499	2360.54	0.02413	2360.54	0.02899	2360.58	0.17369
2361.03	0.000827789	2361.03	0.01116	2361.03	0.01578	2361.03	0.02546	2361.03	0.03019	2361.06	0.17105
2361.51	0.00216	2361.51	0.01229	2361.51	0.01634	2361.51	0.02677	2361.51	0.03164	2361.54	0.16909
2361.99	0.00349	2361.99	0.01357	2361.99	0.01669	2361.99	0.02787	2361.99	0.033	2362.03	0.16782
2362.47	0.00475	2362.47	0.01488	2362.47	0.01696	2362.47	0.02869	2362.47	0.03405	2362.51	0.16716
2362.95	0.00598	2362.95	0.01611	2362.95	0.01731	2362.95	0.02927	2362.95	0.03472	2362.99	0.16704
2363.44	0.00728	2363.44	0.01715	2363.44	0.01792	2363.44	0.0297	2363.44	0.0351	2363.47	0.1674
2363.92	0.00871	2363.92	0.0179	2363.92	0.01886	2363.92	0.03009	2363.92	0.03533	2363.95	0.16825
2364.4	0.01018	2364.4	0.01826	2364.4	0.02005	2364.4	0.03051	2364.4	0.03556	2364.44	0.16955
2364.88	0.01147	2364.88	0.01815	2364.88	0.02129	2364.88	0.03093	2364.88	0.03581	2364.92	0.1712
2365.36	0.01226	2365.36	0.01755	2365.36	0.02225	2365.36	0.03124	2365.36	0.03598	2365.4	0.17293
2365.85	0.01223	2365.85	0.01645	2365.85	0.02258	2365.85	0.03128	2365.85	0.0359	2365.88	0.17435
2366.33	0.01123	2366.33	0.01494	2366.33	0.02209	2366.33	0.03091	2366.33	0.03537	2366.36	0.17506
2366.81	0.00931	2366.81	0.01317	2366.81	0.02075	2366.81	0.03009	2366.81	0.03434	2366.85	0.17471
2367.29	0.00675	2367.29	0.01129	2367.29	0.01881	2367.29	0.02892	2367.29	0.03294	2367.33	0.1732
2367.78	0.004	2367.78	0.0095	2367.78	0.01669	2367.78	0.0276	2367.78	0.03145	2367.81	0.17069
2368.26	0.00155	2368.26	0.00796	2368.26	0.01489	2368.26	0.02647	2368.26	0.03028	2368.29	0.16764
2368.74	-0.00022769	2368.74	0.00679	2368.74	0.01383	2368.74	0.0258	2368.74	0.02976	2368.78	0.16464
2369.22	-0.0011	2369.22	0.00604	2369.22	0.01374	2369.22	0.02578	2369.22	0.03005	2369.26	0.16232
2369.7	-0.00103	2369.7	0.00573	2369.7	0.01458	2369.7	0.02643	2369.7	0.03103	2369.74	0.16114
2370.19	-0.00015235	2370.19	0.00582	2370.19	0.01608	2370.19	0.02758	2370.19	0.03237	2370.22	0.16129
2370.67	0.0013	2370.67	0.00622	2370.67	0.01784	2370.67	0.02896	2370.67	0.03358	2370.7	0.16265
2371.15	0.00304	2371.15	0.00685	2371.15	0.01947	2371.15	0.03027	2371.15	0.03427	2371.19	0.16484
2371.63	0.00475	2371.63	0.00761	2371.63	0.02067	2371.63	0.03129	2371.63	0.03424	2371.67	0.16734
2372.11	0.00614	2372.11	0.00839	2372.11	0.02131	2372.11	0.03191	2372.11	0.03357	2372.15	0.16961
2372.6	0.00698	2372.6	0.00911	2372.6	0.02138	2372.6	0.03215	2372.6	0.0326	2372.63	0.17122
2373.08	0.0071	2373.08	0.00965	2373.08	0.02095	2373.08	0.0321	2373.08	0.03176	2373.11	0.17193
2373.56	0.0065	2373.56	0.00991	2373.56	0.02009	2373.56	0.03182	2373.56	0.03141	2373.6	0.17171
2374.04	0.00531	2374.04	0.00984	2374.04	0.01887	2374.04	0.03131	2374.04	0.03168	2374.08	0.17072
2374.53	0.00377	2374.53	0.00939	2374.53	0.01734	2374.53	0.03048	2374.53	0.03245	2374.56	0.1692
2375.01	0.00225	2375.01	0.00857	2375.01	0.01556	2375.01	0.02922	2375.01	0.03336	2375.04	0.16741
2375.49	0.00107	2375.49	0.00749	2375.49	0.01365	2375.49	0.02746	2375.49	0.03399	2375.53	0.16557
2375.97	0.000458002	2375.97	0.00629	2375.97	0.0118	2375.97	0.02526	2375.97	0.03398	2376.01	0.16385
2376.45	0.000490665	2376.45	0.00518	2376.45	0.01023	2376.45	0.02284	2376.45	0.03318	2376.49	0.16231
2376.93	0.00104	2376.93	0.00435	2376.93	0.00913	2376.93	0.02053	2376.93	0.0317	2376.97	0.16097
2377.42	0.00186	2377.42	0.0039	2377.42	0.0086	2377.42	0.01866	2377.42	0.02984	2377.45	0.15978
2377.9	0.0026	2377.9	0.00386	2377.9	0.00856	2377.9	0.01744	2377.9	0.02798	2377.93	0.15871
2378.38	0.00299	2378.38	0.0041	2378.38	0.00883	2378.38	0.01689	2378.38	0.0264	2378.42	0.15773
2378.86	0.00287	2378.86	0.00441	2378.86	0.00915	2378.86	0.01684	2378.86	0.02527	2378.9	0.15684
2379.35	0.00225	2379.35	0.00457	2379.35	0.00927	2379.35	0.01699	2379.35	0.02457	2379.38	0.15609
2379.83	0.00129	2379.83	0.00445	2379.83	0.00906	2379.83	0.01705	2379.83	0.02421	2379.86	0.15553
2380.31	0.000201941	2380.31	0.00403	2380.31	0.00854	2380.31	0.01685	2380.31	0.02413	2380.35	0.15526
2380.79	-0.00075531	2380.79	0.00347	2380.79	0.00786	2380.79	0.01644	2380.79	0.02429	2380.83	0.15535
2381.28	-0.00139	2381.28	0.00301	2381.28	0.00724	2381.28	0.01602	2381.28	0.02476	2381.31	0.15582
2381.76	-0.00159	2381.76	0.0029	2381.76	0.00692	2381.76	0.01589	2381.76	0.02561	2381.79	0.15663
2382.24	-0.00133	2382.24	0.00326	2382.24	0.00704	2382.24	0.0163	2382.24	0.02688	2382.28	0.15767
2382.72	-0.000669003	2382.72	0.00407	2382.72	0.00763	2382.72	0.01734	2382.72	0.02847	2382.76	0.15877
2383.2	0.000270605	2383.2	0.00517	2383.2	0.00862	2383.2	0.01892	2383.2	0.03019	2383.24	0.15972
2383.68	0.00136	2383.68	0.00632	2383.68	0.00989	2383.68	0.02077	2383.68	0.03179	2383.72	0.16034
2384.17	0.00245	2384.17	0.00734	2384.17	0.01131	2384.17	0.02257	2384.17	0.03308	2384.2	0.16054
2384.65	0.00343	2384.65	0.0082	2384.65	0.01276	2384.65	0.02405	2384.65	0.03396	2384.68	0.16029
2385.13	0.00419	2385.13	0.00898	2385.13	0.01417	2385.13	0.02508	2385.13	0.03447	2385.17	0.15963
2385.61	0.00466	2385.61	0.00988	2385.61	0.01548	2385.61	0.02563	2385.61	0.03477	2385.65	0.15865
2386.1	0.00479	2386.1	0.01104	2386.1	0.01659	2386.1	0.02581	2386.1	0.03501	2386.13	0.15744
2386.58	0.00454	2386.58	0.01249	2386.58	0.01741	2386.58	0.02572	2386.58	0.03523	2386.61	0.15606
2387.06	0.00392	2387.06	0.01406	2387.06	0.0178	2387.06	0.02544	2387.06	0.0354	2387.1	0.15454
2387.54	0.00298	2387.54	0.01543	2387.54	0.01767	2387.54	0.02499	2387.54	0.03533	2387.58	0.15291
2388.03	0.00185	2388.03	0.01627	2388.03	0.01696	2388.03	0.02437	2388.03	0.03488	2388.06	0.15121
2388.51	0.000693798	2388.51	0.01633	2388.51	0.01574	2388.51	0.02358	2388.51	0.03394	2388.54	0.14953
2388.99	-0.000298977	2388.99	0.01557	2388.99	0.01413	2388.99	0.02266	2388.99	0.03258	2389.03	0.14795
2389.47	-0.000935316	2389.47	0.01417	2389.47	0.01235	2389.47	0.02172	2389.47	0.031	2389.51	0.14659
2389.95	-0.00108	2389.95	0.01244	2389.95	0.01061	2389.95	0.02088	2389.95	0.02953	2389.99	0.1455
2390.43	-0.000710487	2390.43	0.01075	2390.43	0.00912	2390.43	0.02022	2390.43	0.02842	2390.47	0.1447
2390.92	0.000106573	2390.92	0.00936	2390.92	0.008	2390.92	0.01973	2390.92	0.02785	2390.95	0.14414
2391.4	0.0012	2391.4	0.00839	2391.4	0.00727	2391.4	0.01935	2391.4	0.02785	2391.43	0.14376
2391.88	0.00239	2391.88	0.0078	2391.88	0.00693	2391.88	0.01896	2391.88	0.02829	2391.92	0.14352
2392.36	0.00352	2392.36	0.00751	2392.36	0.00693	2392.36	0.01845	2392.36	0.02903	2392.4	0.14346
2392.85	0.00455	2392.85	0.00742	2392.85	0.00725	2392.85	0.01785	2392.85	0.02993	2392.88	0.1437
2393.33	0.00554	2393.33	0.00752	2393.33	0.00784	2393.33	0.01724	2393.33	0.03094	2393.36	0.14439
2393.81	0.00659	2393.81	0.00781	2393.81	0.00867	2393.81	0.01683	2393.81	0.03208	2393.85	0.14564
2394.29	0.00778	2394.29	0.00833	2394.29	0.00967	2394.29	0.01677	2394.29	0.03339	2394.33	0.14744
2394.77	0.00907	2394.77	0.00902	2394.77	0.01071	2394.77	0.01718	2394.77	0.03482	2394.81	0.14965
2395.26	0.0103	2395.26	0.0098	2395.26	0.01164	2395.26	0.01804	2395.26	0.03623	2395.29	0.15199
2395.74	0.01123	2395.74	0.01051	2395.74	0.01231	2395.74	0.01922	2395.74	0.03737	2395.77	0.15413
2396.22	0.01161	2396.22	0.01105	2396.22	0.01266	2396.22	0.02054	2396.22	0.038	2396.26	0.15583
2396.7	0.01134	2396.7	0.01138	2396.7	0.01273	2396.7	0.02182	2396.7	0.03794	2396.74	0.15699
2397.18	0.01051	2397.18	0.0116	2397.18	0.01272	2397.18	0.02299	2397.18	0.03719	2397.22	0.15771
2397.67	0.00942	2397.67	0.01185	2397.67	0.01288	2397.67	0.02405	2397.67	0.03594	2397.7	0.15826
2398.15	0.00846	2398.15	0.01229	2398.15	0.01351	2398.15	0.02509	2398.15	0.03452	2398.18	0.15891
2398.63	0.008	2398.63	0.01293	2398.63	0.01478	2398.63	0.02619	2398.63	0.03327	2398.67	0.15986
2399.11	0.00817	2399.11	0.01368	2399.11	0.01668	2399.11	0.02738	2399.11	0.03242	2399.15	0.16109
2399.6	0.00889	2399.6	0.01431	2399.6	0.01898	2399.6	0.02856	2399.6	0.03201	2399.63	0.16238
2400.08	0.00978	2400.08	0.01454	2400.08	0.02132	2400.08	0.0296	2400.08	0.03187	2400.11	0.16334
2400.56	0.01039	2400.56	0.0142	2400.56	0.02324	2400.56	0.03029	2400.56	0.03167	2400.6	0.16355
2401.04	0.01027	2401.04	0.0133	2401.04	0.0244	2401.04	0.0305	2401.04	0.03108	2401.08	0.16268
