# Supplementary material for: Highly defective ultra-small tetravalent MOF nanocrystals
Source: Nat Commun. 2024 Apr 23;15:3434. doi: 10.1038/s41467-024-47426-x (PMC11039632; doi:10.1038/s41467-024-47426-x)
Supplement: Supplementary file 3 — Source data [file 41467_2024_47426_MOESM3_ESM.zip › Figure 4 raw data.xlsx]

## Sheet: Sheet1
Time /h	size /nm
0.012	4.641
0.02401	3.635
0.03601	5.705
0.04802	5.208
0.06002	5.671
0.07203	7.009
0.08403	7.036
0.09604	7.16
0.10804	7.66
0.12005	8.185
0.13205	8.522
0.14406	8.658
0.15606	4.596
0.16807	8.932
0.18007	7.106
0.19208	9.266
0.20408	9.22
0.21609	9.349
0.22809	9.362
0.2401	8.469
0.2521	9.677
0.26411	9.482
0.27611	7.056
0.28812	7.063
0.30012	9.693
0.31212	9.433
0.32413	8.6
0.33613	9.069
0.34814	10.04
0.36014	9.797
0.37215	9.955
0.38415	8.41
0.39616	7.724
0.40816	10.21
0.42017	10.18
0.43217	9.059
0.44418	10.57
0.45618	9.923
0.46819	10.57
0.48019	10.23
0.4922	10.48
0.5042	9.863
0.51621	4.742
0.52821	9.505
0.54022	9.173
0.55222	10.16
0.56423	9.108
0.57623	10.8
0.58824	10.17
0.60024	11.5
0.61224	11.17
0.62425	10.57
0.63625	11.25
0.64826	8.879
0.66026	11.19
0.67227	10.7
0.68427	10.86
0.69628	10.54
0.70828	10.56
0.72029	10.51
0.73229	9.992
0.7443	11.05
0.7563	10.65
0.76831	11.46
0.78031	9.941
0.79232	10.02
0.80432	10.88
0.81633	11.85
0.82833	10.94
0.84034	12.6
0.85234	11.32
0.86435	12.13
0.87635	11.57
0.88836	11.86
0.90036	11.99
0.91236	10.04
0.92437	12.03
0.93637	11.93
0.94838	12.22
0.96038	12.61
0.97239	12.61
0.98439	12.07
0.9964	11.38
1.0084	12.07
1.02041	12.29
1.03241	11.77
1.04442	11
1.05642	12.61
1.06843	12.77
1.08043	12.6
1.09244	12.71
1.10444	13.33
1.11645	13.25
1.12845	13.65
1.14046	12.85
1.15246	13.06
1.16447	12.65
1.17647	12.66
1.18848	13.5
1.20048	13.15
1.21248	13.11
1.22449	13.46
1.23649	13.77
1.2485	13.66
1.2605	13.22
1.27251	13.16
1.28451	13.27
1.29652	13.66
1.30852	14.07
1.32053	13.27
1.33253	13.53
1.34454	13.16
1.35654	13.19
1.36855	13.59
1.38055	14.19
1.39256	13.7
1.40456	13.73
1.41657	13.81
1.42857	13.74
1.44058	13.84
1.45258	14.33
1.46459	14.43
1.47659	13.86
1.4886	13.8
1.5006	14.51
1.51261	14.42
1.52461	14.49
1.53661	14.48
1.54862	14.7
1.56062	14.53
1.57263	14.86
1.58463	13.68
1.59664	14.56
1.60864	14.59
1.62065	14.21
1.63265	14.47
1.64466	14.86
1.65666	14.66
1.66867	14.92
1.68067	14.95
1.69268	14.53
1.70468	14.77
1.71669	15.14
1.72869	14.96
1.7407	15.5
1.7527	14.85
1.76471	14.57
1.77671	14.95
1.78872	14.35
1.80072	15.14
1.81273	14.95
1.82473	15.02
1.83673	15.13
1.84874	15.11
1.86074	15.4
1.87275	14.93
1.88475	15.19
1.89676	14.9
1.90876	15.3
1.92077	15.47
1.93277	15.34
1.94478	15.55
1.95678	15.63
1.96879	15.66
1.98079	15.18
1.9928	14.59
2.0048	15.62
2.01681	15.31
2.02881	15.72
2.04082	15.33
2.05282	15.33
2.06483	15.38
2.07683	14.86
2.08884	15.71
2.10084	15.61
2.11285	14.52
2.12485	15.54
2.13685	16.16
2.14886	15.44
2.16086	15.52
2.17287	15.89
2.18487	14.91
2.19688	15.64
2.20888	16.76
2.22089	15.2
2.23289	16.57
2.2449	15.58
2.2569	15.74
2.26891	15.73
2.28091	17.21
2.29292	16.04
2.30492	16.23
2.31693	15.96
2.32893	15.98
2.34094	16.13
2.35294	16.44
2.36495	16.21
2.37695	15.97
2.38896	16.06
2.40096	17.7
2.41297	17.46
2.42497	16.58
2.43697	15.79
2.44898	15.88
2.46098	15.81
2.47299	16.07
2.48499	16.03
2.497	16.95
2.509	17.52
2.52101	16.96
2.53301	16.59
2.54502	16.32
2.55702	16.79
2.56903	16.69
2.58103	14.9
2.59304	16.2
2.60504	16.71
2.61705	16.86
2.62905	15.52
2.64106	15.8
2.65306	16.37
2.66507	17.18
2.67707	16.9
2.68908	15.91
2.70108	16.51
2.71309	16.36
2.72509	18.18
2.73709	17.8
2.7491	16.87
2.7611	16.21
2.77311	16.93
2.78511	17.09
2.79712	17.31
2.80912	16.48
2.82113	16.79
2.83313	18.13
2.84514	17.17
2.85714	17.01
2.86915	16.1
2.88115	17.11
2.89316	17.72
2.90516	15.67
2.91717	16.95
2.92917	17.31
2.94118	17.28
2.95318	18.04
2.96519	18.04
2.97719	16.17
2.9892	16.82
3.0012	18.2
3.01321	16.1
3.02521	15.76
3.03721	16.35
3.04922	16.26
3.06122	15.91
3.07323	16.34
3.08523	15.98
3.09724	16.89
3.10924	18.75
3.12125	17.33
3.13325	17.03
3.14526	17.6
3.15726	16.68
3.16927	17.99
3.18127	16.8
3.19328	18.83
3.20528	16.84
3.21729	19.25
3.22929	17.64
3.2413	17
3.2533	17.63
3.26531	18.22
3.27731	17.37
3.28932	16.64
3.30132	18.98
3.31333	19.47
3.32533	18.81
3.33733	17.09
3.34934	18.16
3.36134	17.91
3.37335	17.16
3.38535	18.42
3.39736	17.59
3.40936	18.79
3.42137	18.65
3.43337	16.67
3.44538	16.87
3.45738	17.89
3.46939	17.46
3.48139	17.4
3.4934	17.49
3.5054	16.61
3.51741	17.47
3.52941	16.89
3.54142	18.35
3.55342	18.26
3.56543	15.14
3.57743	19.15
3.58944	19.57
3.60144	19.26
3.61345	18.72
3.62545	17.76
3.63745	16.67
3.64946	16.82
3.66146	19.7
3.67347	17.19
3.68547	17.14
3.69748	19.21
3.70948	18.28
3.72149	19.35
3.73349	18.71
3.7455	16.73
3.7575	17.5
3.76951	17.38
3.78151	17.38
3.79352	18.44
3.80552	17.55
3.81753	17.7
3.82953	17.24
3.84154	18.11
3.85354	18.31
3.86555	17.22
3.87755	18.66
3.88956	17.13
3.90156	16.67
3.91357	17.08
3.92557	16.79
3.93758	17.78
3.94958	18.71
3.96158	19.34
3.97359	17.4
3.98559	18.92
3.9976	19.23
4.0096	17.27
4.02161	19.66
4.03361	19.62
4.04562	18.86
4.05762	17.5
4.06963	18.03
4.08163	17.94
4.09364	19.22
4.10564	16.79
4.11765	17.14
4.12965	17.76
4.14166	18.93
4.15366	17.91
4.16567	17.25
4.17767	19.82
4.18968	17.2
4.20168	18.82
4.21369	16.62
4.22569	18.74
4.2377	21.95
4.2497	19.14
4.2617	17.98
4.27371	19.07
4.28571	20.19
4.29772	17.54
4.30972	17.36
4.32173	18.82
4.33373	20.36
4.34574	19.03
4.35774	18.91
4.36975	19.17
4.38175	18.2
4.39376	18.96
4.40576	19.6
4.41777	19.27
4.42977	15.57
4.44178	17.92
4.45378	17.11
4.46579	19.67
4.47779	18.49
4.4898	21.26
4.5018	21.38
4.51381	17.96
4.52581	19.48
4.53782	19.32
4.54982	18.46
4.56182	18.44
4.57383	17.98
4.58583	19.56
4.59784	17.49
4.60984	21.42
4.62185	19.31
4.63385	21.1
4.64586	19.4
4.65786	19.42
4.66987	18.25
4.68187	19.4
4.69388	16.65
4.70588	19.01
4.71789	17.11
4.72989	21.01
4.7419	17.61
4.7539	18.44
4.76591	19.59
4.77791	19.34
4.78992	18.39
4.80192	17.19
4.81393	20.38
4.82593	19.48
4.83794	20.17
4.84994	18.31
4.86194	19.39
4.87395	20.72
4.88138	19.6221
4.88971	19.3386
4.89804	19.3307
4.90637	18.4882
4.9147	18.2205
4.92303	17.5433
4.93136	17.8898
4.93969	17.9134
4.94802	17.3701
4.95635	17.2362
4.96468	18.0079
4.97301	19.5984
4.98134	18.1102
4.98967	19.1339
4.998	19.5827
5.00633	16.2047
5.01466	21
5.02299	17.2913
5.03132	18.9842
5.03965	19.3779
5.04798	14.5433
5.05631	17.8583
5.06464	16.7874
5.07297	17.252
5.0813	15.7953
5.08963	18.2992
5.09796	21.3307
5.10629	17.4567
5.11462	19.5433
5.12295	18.9449
5.13128	18.9291
5.13961	17.9842
5.14794	18.4803
5.15627	14.8268
5.1646	17.5512
5.17293	17.1496
5.18126	20.3307
5.18959	18.0472
5.19792	20
5.20625	19.2047
5.21458	19.0079
5.22291	18.6378
5.23124	17.5984
5.23957	18.0158
5.2479	19.3071
5.25623	18.0709
5.26456	17.2992
5.27289	19.3307
5.28122	18.3543
5.28955	18.6221
5.29788	17.5906
5.30621	18.6535
5.31454	19.2441
5.32287	19.4567
5.3312	18.7323
5.33953	15.3307
5.34786	18.8583
5.35619	18.6772
5.36452	19.1654
5.37285	18.7008
5.38118	19.1496
5.38951	17.9449
5.39784	19.3779
5.40617	19.5984
5.4145	18.0551
5.42283	17.2677
5.43116	18.2362
5.43949	16.9764
5.44782	18.748
5.45615	15.2992
5.46448	18.1732
5.47281	18.1181
5.48114	19.4803
5.48947	18.9055
5.4978	17.7717
5.50613	19.3543
5.51446	18.7874
5.52279	19.3386
5.53112	18.6535
5.53945	17.4173
5.54778	17.2362
5.55611	18.3071
5.56444	17.2992
5.57277	17.5984
5.5811	18.5906
5.58943	19.5827
5.59776	19.2283
5.60609	16.7323
5.61442	16.1181
5.62275	16.2677
5.63108	18.2598
5.63941	19.5276
5.64774	18.8189
5.65607	18.2047
5.6644	17.1575
5.67273	18.8031
5.68106	18.8346
5.68939	19.2283
5.69772	18.8898
5.70605	17.9685
5.71438	18.7244
5.72271	17.2441
5.73104	21.0945
5.73937	16.252
5.7477	21.7559
5.75603	18.4173
5.76436	18.7559
5.77269	18.9842
5.78102	19.126
5.78935	19.1575
5.79768	18.7874
5.80601	15.1732
5.81434	18.0394
5.82267	19.3386
5.831	19.252
5.83933	17.4724
5.84766	19.9606
5.85599	18.2913
5.86432	17.5827
5.87265	18.8504
5.88098	17.5197
5.88931	18.937
5.89764	19.0315
5.90597	18.9449
5.9143	18.1181
5.92263	18.4488
5.93096	19.189
5.93929	17.4567
5.94762	18.8661
5.95595	19.2913
5.96428	17.748
5.97261	18.9606
5.98094	19.3779
5.98927	19.3386
5.9976	19.3465
6.00593	19.063
6.01426	17.5984
6.02259	18.9134
6.03092	19.0394
6.03925	19.7795
6.04758	18.9449
6.05591	19
6.06424	19.4488
6.07257	19.0315
6.0809	18.6221
6.08923	19.2362
6.09756	18.8898
6.10589	19.1575
6.11422	19.0709
6.12255	20.315
6.13088	19.9134
6.13921	18.5512
6.14754	18.5197
6.15587	19.5433
6.1642	19.6772
6.17253	18.4724
6.18086	19.1024
6.18919	18.3307
6.19752	17.5984
6.20585	17.315
6.21418	19.2677
6.22251	19.0709
6.23084	19.5118
6.23917	19.3228
6.2475	19.1969
6.25583	19.8898
6.26416	19.9134
6.27249	17.4567
6.28082	19.2126
6.28915	19.2441
6.29748	19.9921
6.30581	17.2047
6.31414	19.0709
6.32247	19.5827
6.3308	18.2126
6.33913	18.189
6.34746	21.6535
6.35579	18.8898
6.36412	19.252
6.37245	19.3937
6.38078	19.3386
6.38911	19.7323
6.39744	19.2205
6.40577	18.315
6.4141	21.685
6.42243	19.6929
6.43076	16.8346
6.43909	18.2441
6.44742	16.9842
6.45575	17.6299
6.46408	19.9213
6.47241	16.4409
6.48074	19.1654
6.48907	18.9528
6.4974	18.9921
6.50573	19.6299
6.51406	19.3543
6.52239	19.0866
6.53072	19.8898
6.53905	19.3779
6.54738	19.6693
6.55571	19.1417
6.56404	17.8819
6.57237	18.8976
6.5807	17.4173
6.58903	18.5748
6.59736	19.126
6.60569	17.5512
6.61402	17.9449
6.62235	18.5276
6.63068	21.7874
6.63901	19.3779
6.64734	17.5039
6.65567	19.8898
6.664	18.9842
6.67233	20.4094
6.68066	19.1811
6.68899	19.9134
6.69732	19.0787
6.70565	19.7953
6.71398	17.8031
6.72231	20.1732
6.73064	20.5197
6.73897	19.7638
6.7473	18
6.75563	19.5512
6.76396	17.7244
6.77229	18.0079
6.78062	19.1181
6.78895	20.0709
6.79728	19.2598
6.80561	19.0079
6.81394	19.5748
6.82227	20.9449
6.8306	19.7559
6.83893	19.063
6.84726	20.4094
6.85559	18.2362
6.86392	18.9213
6.87225	19.9134
6.88058	19.8189
6.88891	19.5669
6.89724	18.3386
6.90557	19.0551
6.9139	20.2126
6.92223	19.3307
6.93056	20.7795
6.93889	18.6535
6.94722	19.8819
6.95555	19.0787
6.96388	19.874
6.97221	17.5197
6.98054	19.6457
6.98887	21.811
6.9972	19.685
7.00553	19.2835
7.01386	19.6378
7.02219	20.1417
7.03052	18.7638
7.03885	18.2205
7.04718	17.0315
7.05551	19.0945
7.06384	20.0079
7.07217	19.3543
7.0805	17.6535
7.08883	18.9842
7.09716	18.8425
7.10549	17.315
7.11382	19.6378
7.12215	19.0394
7.13048	18.5276
7.13881	18.748
7.14714	17.6772
7.15547	19.063
7.1638	20.4331
7.17213	19.4882
7.18046	19.1732
7.18879	19.5118
7.19712	21.5197
7.20545	19.189
7.21378	20.0394
7.22211	18.4567
7.23044	19.0315
7.23877	18.5984
7.2471	19.0866
7.25543	18.8425
7.26376	18.3779
7.27209	17.9449
7.28042	18.4016
7.28875	18.0551
7.29708	19.2362
7.30541	18.8976
7.31374	19.6299
7.32207	16.874
7.3304	19.0394
7.33873	19.4803
7.34706	19.2126
7.35539	18.9921
7.36372	18.7244
7.37205	18.3622
7.38038	18.9764
7.38871	19.1575
7.39704	19.2677
7.40537	19.5669
7.4137	19.2756
7.42203	19.4724
7.43036	19.4488
7.43869	19.5197
7.44702	19.4882
7.45535	19.0236
7.46368	20.4252
7.47201	19.1811
7.48034	18.2598
7.48867	18.6929
7.497	20.2598
7.50533	20.5984
7.51366	18.8031
7.52199	19.5984
7.53032	19.3386
7.53865	20.4488
7.54698	18.8661
7.55531	19.1732
7.56364	18.6693
7.57197	19.8031
7.5803	19.0945
7.58863	18.8189
7.59696	20.4094
7.60529	19
7.61362	18.7874
7.62195	19.8425
7.63028	19.6614
7.63861	20.063
7.64694	19.4331
7.65527	19.7638
7.6636	19.5039
7.67193	19.4882
7.68026	22.3386
7.68859	17.6535
7.69692	18.685
7.70525	18.7559
7.71358	19.6614
7.72191	19.3228
7.73024	18.4882
7.73857	19.5512
7.7469	19.685
7.75523	19.8425
7.76356	20.189
7.77189	18.9921
7.78022	18.7717
7.78855	19.1575
7.79688	18.6693
7.80521	18.5118
7.81354	19.2205
7.82187	18.1575
7.8302	19.9764
7.83853	20.2598
7.84686	19.2205
7.85519	19.4961
7.86352	19.3701
7.87185	18.7087
7.88018	20.6772
7.88851	20.5827
7.89684	18.6535
7.90517	18.7559
7.9135	19.8268
7.92183	19.2126
7.93016	21.3307
7.93849	19.874
7.94682	20.9134
7.95515	19.126
7.96348	19.2047
7.97181	19.9291
7.98014	18.8504
7.98847	20.6772
7.9968	19.1417
8.00513	20.9606
8.01346	21.0079
8.02179	20.3307
8.03012	19.7638
8.03845	19.5039
8.04678	22.0472
8.05511	20.1732
8.06344	19.6772
8.07177	19.3858
8.0801	19.9449
8.08843	20.2283
8.09676	19.9055
8.10509	19.6063
8.11342	19.2362
8.12175	19.6457
8.13008	20.9606
8.13841	18.6693
8.14674	17.4488
8.15507	19.1811
8.1634	17.1417
8.17173	19.3701
8.18006	20.7402
8.18839	17.6614
8.19672	21.315
8.20505	19.874
8.21338	19.0315
8.22171	19.3465
8.23004	20.937
8.23837	21.5276
8.2467	19.4409
8.25503	18.8268
8.26336	20.1417
8.27169	17.1969
8.28002	20.8504
8.28835	20.1102
8.29668	19.9213
8.30501	18.6221
8.31334	20.5354
8.32167	19.6299
8.33	19.7165
8.33833	19.5276
8.34666	19
8.35499	20.2362
8.36332	19.8976
8.37165	19.1102
8.37998	19.9213
8.38831	21.8268
8.39664	20.5984
8.40497	19.8898
8.4133	20.4567
8.42163	19.5984
8.42996	18.0315
8.43829	21.6929
8.44662	19.9449
8.45495	21.8346
8.46328	21
8.47161	19.6063
8.47994	17.0315
8.48827	19.3622
8.4966	22.1024
8.50493	18.9055
8.51326	19.9213
8.52159	20.5669
8.52992	19.2677
8.53825	19.8976
8.54658	20.9055
8.55491	19.2756
8.56324	19.8189
8.57157	17.3858
8.5799	20.5591
8.58823	19.7795
8.59656	19.6142
8.60489	20.4094
8.61322	18.5827
8.62155	19.3622
8.62988	19.7008
8.63821	19.5276
8.64654	19.5118
8.65487	20.2913
8.6632	21.2362
8.67153	20.4646
8.67986	18.8583
8.68819	19.0709
8.69652	17.7087
8.70485	21.0394
8.71318	18.4173
8.72151	19.3228
8.72984	20.3937
8.73817	20.6221
8.7465	21.2205
8.75483	19.1969
8.76316	20.5197
8.77149	18.6378
8.77982	17.7874
8.78815	21.6614
8.79648	21.4646
8.80481	19.6693
8.81314	19.4409
8.82147	18.5354
8.8298	19.5433
8.83813	19.1732
8.84646	19.4173
8.85479	17.3701
8.86312	20.3543
8.87145	19.6063
8.87978	17.6772
8.88811	20.4094
8.89644	20.5197
8.90477	18.8661
8.9131	20.1024
8.92143	20.811
8.92976	20.4488
8.93809	22.0551
8.94642	19.2835
8.95475	18.8661
8.96308	21.0709
8.97141	17.9449
8.97974	19.6063
8.98807	19.937
8.9964	20.0079
9.00473	18.9134
9.01306	23.1811
9.02139	19.0709
9.02972	19.9134
9.03805	20.2677
9.04638	17.5118
9.05471	19.5197
9.06304	20.0079
9.07137	20.1575
9.0797	20.0945
9.08803	19.1969
9.09636	21.1339
9.10469	22.2047
9.11302	19.3937
9.12135	20.1339
9.12968	19.063
9.13801	20.1732
9.14634	17.9921
9.15467	21.8425
9.163	20.9213
9.17133	20.2047
9.17966	21.5197
9.18799	17.8189
9.19632	21.7953
9.20465	19.1417
9.21298	21.874
9.22131	21.5984
9.22964	18.3543
9.23797	21.7244
9.2463	20.4567
9.25463	20.748
9.26296	20.063
9.27129	19.2126
9.27962	18.9055
9.28795	20.4724
9.29628	19.7638
9.30461	19.5984
9.31294	21.2992
9.32127	19.4567
9.3296	20.8189
9.33793	20.1732
9.34626	20.8031
9.35459	19.6378
9.36292	20.1181
9.37125	19.3307
9.37958	19.8425
9.38791	19.5118
9.39624	19.9134
9.40457	20.0236
9.4129	20.6299
9.42123	18.0236
9.42956	19.4094
9.43789	20.7165
9.44622	20.5591
9.45455	20.4173
9.46288	20.0315
9.47121	20.1811
9.47954	22.1339
9.48787	19.9449
9.4962	17.9055
9.50453	19.8031
9.51286	20.0315
9.52119	19.126
9.52952	20.748
9.53785	19.8898
9.54618	19.8031
9.55451	20.2205
9.56284	19.6772
9.57117	22.2913
9.5795	21.7008
9.58783	22.1732
9.59616	20.2913
9.60449	20.6221
9.61282	19.8504
9.62115	19.685
9.62948	21.7638
9.63781	20.6378
9.64614	22.2835
9.65447	18.6614
9.6628	21.252
9.67113	19.3701
9.67946	19.9449
9.68779	21.5276
9.69612	20.811
9.70445	20.6772
9.71278	18.7717
9.72111	21.7008
9.72944	22.0236
9.73777	19.2126
9.7461	21.6063
9.75443	18.8425
9.76276	20
9.77109	19.9528
9.77942	18.5354
9.78775	20.3228
9.79608	19.9449
9.80441	21.2598
9.81274	20.5512
9.82107	20.1339
9.8294	19.7717
9.83773	22.1496
9.84606	19.1417
9.85439	18.937
9.86272	21.3228
9.87105	20.8346
9.87938	21.5512
9.88771	20.5669
9.89604	20.8819
9.90437	19.1024
9.9127	21
9.92103	19.5984
9.92936	20
9.93769	18.2835
9.94602	19.8819
9.95435	22.3465
9.96268	19.6299
9.97101	19.6535
9.97934	18.8031
9.98767	19.2441
9.996	20.126
10.0043	19.937
10.0127	21.8898
10.021	19.9528
10.0293	21.4882
10.0376	20.7087
10.046	20.8504
10.0543	22.1181
10.0626	21.7008
10.071	18.9528
10.0793	19.9921
10.0876	19.2992
10.096	19.7795
10.1043	18.874
10.1126	21.3071
10.121	18.1417
10.1293	22.3779
10.1376	19.3622
10.1459	22.0158
10.1543	17.9921
10.1626	20.3701
10.1709	20.2283
10.1793	19.9685
10.1876	23.3858
10.1959	20.7323
10.2043	22.2126
10.2126	19.8898
10.2209	21.4961
10.2292	20
10.2376	19.3937
10.2459	21.0079
10.2542	19.1417
10.2626	20.874
10.2709	19.5118
10.2792	19.6221
10.2875	21.7165
10.2959	22.0394
10.3042	20.2362
10.3125	21.9449
10.3209	20.0787
10.3292	20.2441
10.3375	19.1181
10.3459	21.9685
10.3542	19.5276
10.3625	21.8425
10.3709	19.8425
10.3792	22.0315
10.3875	19.5197
10.3958	18.0551
10.4042	19.8031
10.4125	22.1732
10.4208	18.8661
10.4292	19.8819
10.4375	20.2992
10.4458	21.6142
10.4542	20.5197
10.4625	20.7244
10.4708	18.1654
10.4791	18.6535
10.4875	20.7165
10.4958	20.9606
10.5041	20.6457
10.5125	20.2835
10.5208	21.8189
10.5291	19.9449
10.5374	19.748
10.5458	20.6457
10.5541	20.9764
10.5624	21.8819
10.5708	20.1496
10.5791	19.4409
10.5874	20.2756
10.5958	21.2756
10.6041	19.3465
10.6124	20.2913
10.6207	20.8661
10.6291	19.4724
10.6374	17.8189
10.6457	18.7953
10.6541	20.6142
10.6624	22.5906
10.6707	20.7559
10.6791	20.8583
10.6874	20.9449
10.6957	21.685
10.7041	21.5669
10.7124	19.9528
10.7207	20.0472
10.729	22.3386
10.7374	20.4567
10.7457	19.1969
10.754	21.5039
10.7624	19.5433
10.7707	19.6299
10.779	19.6614
10.7873	19.9528
10.7957	18.1811
10.804	23.2835
10.8123	22.3543
10.8207	19.7165
10.829	20.1496
10.8373	22.126
10.8457	20.2677
10.854	20.2205
10.8623	21.1181
10.8706	20.4094
10.879	20.2835
10.8873	23.1732
10.8956	19.126
10.904	20.1654
10.9123	21.6378
10.9206	21.0709
10.929	22.6929
10.9373	21.4488
10.9456	21.4409
10.954	21.0315
10.9623	20.4173
10.9706	20.8661
10.9789	18.5512
10.9873	22.6614
10.9956	20.3386
11.0039	22.1417
11.0123	22.1654
11.0206	20.9921
11.0289	20.5906
11.0373	21.9134
11.0456	19.5591
11.0539	19.4331
11.0622	20.0551
11.0706	20.7165
11.0789	22.126
11.0872	21.126
11.0956	20.8504
11.1039	20.1102
11.1122	20.9449
11.1205	20.8976
11.1289	21.2126
11.1372	20.315
11.1455	20.7244
11.1539	20.4409
11.1622	21.8583
11.1705	20.5984
11.1789	20.5276
11.1872	20.7323
11.1955	19.8898
11.2038	20.4567
11.2122	22.9606
11.2205	20.3622
11.2288	20.7795
11.2372	22.5591
11.2455	18.4094
11.2538	21.9921
11.2622	22.4409
11.2705	23.0787
11.2788	21.0945
11.2872	20.1417
11.2955	22.5827
11.3038	20.0079
11.3121	20.0315
11.3205	20.3228
11.3288	21.5354
11.3371	20.6772
11.3455	22.3701
11.3538	22.2677
11.3621	19.2598
11.3704	20.4803
11.3788	20.5039
11.3871	22.1339
11.3954	20.063
11.4038	21.685
11.4121	20.9842
11.4204	20.6063
11.4288	20.6693
11.4371	21.748
11.4454	21.9606
11.4537	21.1024
11.4621	20.3543
11.4704	20.6299
11.4787	19.9055
11.4871	20.0394
11.4954	22.0158
11.5037	21.5039
11.5121	20.7638
11.5204	20.9134
11.5287	22.2362
11.5371	22.1811
11.5454	23.0236
11.5537	21.9528
11.562	19.4803
11.5704	21.1417
11.5787	20.2913
11.587	20.6063
11.5954	20.252
11.6037	19.9134
11.612	22.2126
11.6204	21.9291
11.6287	19.9291
11.637	23.0079
11.6453	20.3937
11.6537	22.0787
11.662	20.3779
11.6703	22.0236
11.6787	19.4488
11.687	18.5827
11.6953	20.1417
11.7036	21.8819
11.712	20.1102
11.7203	21.0394
11.7286	20.8346
11.737	20.4724
11.7453	22.1024
11.7536	19.4409
11.762	20.6772
11.7703	21.9528
11.7786	21.4016
11.7869	24.6142
11.7953	20.4331
11.8036	21.937
11.8119	19.9528
11.8203	20.0551
11.8286	21.4567
11.8369	20.7559
11.8453	21.7087
11.8536	21.0945
11.8619	19.7717
11.8703	20.5512
11.8786	19.7244
11.8869	21.3858
11.8952	22.8976
11.9036	23.8268
11.9119	22.9291
11.9202	21.8346
11.9286	20.5276
11.9369	22.7638
11.9452	22.8189
11.9535	21.685
11.9619	22.1969
11.9702	22.2677
11.9785	21.9842
11.9869	20.0866
11.9952	22.1417
12.0035	19.9606
12.0119	19.4803
