# Supplementary material for: Highly defective ultra-small tetravalent MOF nanocrystals
Source: Nat Commun. 2024 Apr 23;15:3434. doi: 10.1038/s41467-024-47426-x (PMC11039632; doi:10.1038/s41467-024-47426-x)
Supplement: Supplementary file 3 — Source data [file 41467_2024_47426_MOESM3_ESM.zip › Figure 5 raw data.xlsx]

## Sheet: Figure 5b
		reported	MI	HD-US
UiO-66-NH2	35.6	8.97	16	30

## Sheet: Figure 5c
	4 nm	200 nm
2 mM	100	53
200 mM	90	65
500 mM	96	62

## Sheet: Figure 5d
	reactivity
MIP-201	0.45
MOF-808	0.2
HD-US-UiO-66-NH2	0.8

## Sheet: Sheet3
	cGG	cAG	GG	cGG
HD-US-UiO-66	70	67	13	5
HD-UiO-66-NH2	20	0	7	9
